# Supplementary material for: Metabolomics and Self-Reported Depression, Anxiety, and Phobic Symptoms in the VA Normative Aging Study
Source: Metabolites. 2023 Jul 15;13(7):851. doi: 10.3390/metabo13070851 (PMC10383599; doi:10.3390/metabo13070851)
Supplement: Supplementary file 1 [file metabolites-13-00851-s001.zip]

Archive with 3 entries (3 files):
- Revised_Supplemental_06.26.23.pdf
- Revised_SupplTableS1_formatted_excel.xlsx
- Revised_SupplTableS2_formatted_excel.xlsx
