# Supplementary material for: Metabolomics and Self-Reported Depression, Anxiety, and Phobic Symptoms in the VA Normative Aging Study
Source: Metabolites. 2023 Jul 15;13(7):851. doi: 10.3390/metabo13070851 (PMC10383599; doi:10.3390/metabo13070851)
Supplement: Supplementary file 1 [file metabolites-13-00851-s001.zip › Revised_SupplTableS1_formatted_excel.xlsx]

## Sheet: Base_model
			Depression				Anxiety				Phobic Anxiety
Metabolite	Super Pathway	Sub Pathway	Beta	Lower 95% CI	Upper 95% CI	P	Beta	Lower 95% CI	Upper 95% CI	P	Beta	Lower 95% CI	Upper 95% CI	P
alanine	Amino Acid	Alanine and Aspartate Metabolism	1.08583	0.40399	2.891	0.869335	0.754284	0.245973	2.26487	0.617457	1.06643	0.271167	4.1199	0.925892
asparagine	Amino Acid	Alanine and Aspartate Metabolism	0.483598	0.157741	1.51084	0.206565	0.395793	0.116264	1.38528	0.141221	0.23443	0.0554738	1.02649	0.0495107
aspartate	Amino Acid	Alanine and Aspartate Metabolism	1.04456	0.593366	1.82135	0.878461	0.379403	0.182286	0.751366	0.00705683	0.523972	0.217176	1.19612	0.135444
hydroxyasparagine**	Amino Acid	Alanine and Aspartate Metabolism	2.48744	1.02589	5.93477	0.0376527	1.70037	0.596153	4.34112	0.28851	2.37722	0.735282	6.69067	0.117698
N-acetylalanine	Amino Acid	Alanine and Aspartate Metabolism	2.99515	1.02515	8.52214	0.0404252	2.16873	0.645191	6.79609	0.19455	2.55672	0.619378	9.54171	0.175343
N-acetylaspartate (NAA)	Amino Acid	Alanine and Aspartate Metabolism	3.02328	0.889514	10.5009	0.0779669	0.976464	0.248436	3.83669	0.972747	0.98134	0.181855	5.29492	0.982498
N-carbamoylalanine	Amino Acid	Alanine and Aspartate Metabolism	1.46539	0.934367	2.3502	0.102456	1.08976	0.666634	1.80473	0.733419	1.24162	0.681448	2.34463	0.487865
creatine	Amino Acid	Creatine Metabolism	1.07413	0.520354	2.18689	0.844716	0.380643	0.156149	0.882318	0.0282273	0.729477	0.261732	1.93483	0.534637
creatinine	Amino Acid	Creatine Metabolism	2.23955	0.790039	6.08819	0.109432	1.83073	0.546286	5.27403	0.284448	2.50473	0.648023	7.93055	0.138206
guanidinoacetate	Amino Acid	Creatine Metabolism	0.60753	0.274516	1.39228	0.226765	0.318471	0.136359	0.7561	0.00839936	0.42042	0.153915	1.20904	0.0969241
4-hydroxyglutamate	Amino Acid	Glutamate Metabolism	1.18253	0.785926	1.7909	0.422453	0.970855	0.612721	1.5373	0.899006	1.46283	0.82488	2.69663	0.203043
alpha-ketoglutaramate*	Amino Acid	Glutamate Metabolism	1.60074	0.650746	3.73086	0.285604	1.27015	0.453376	3.24953	0.634135	2.18113	0.689923	6.14144	0.157517
beta-citrylglutamate	Amino Acid	Glutamate Metabolism	1.11549	0.569976	2.1304	0.7445	0.507742	0.220545	1.11483	0.100561	0.624547	0.2261	1.61796	0.347992
carboxyethyl-GABA	Amino Acid	Glutamate Metabolism	0.982118	0.489419	2.20571	0.962438	1.47024	0.62667	3.95128	0.418362	2.05452	0.67966	7.10185	0.244976
citramalate	Amino Acid	Glutamate Metabolism	0.871711	0.546548	1.41353	0.569674	1.2963	0.744404	2.341	0.373248	0.965526	0.495139	1.96869	0.920209
gamma-carboxyglutamate	Amino Acid	Glutamate Metabolism	2.57704	1.16057	5.98703	0.0234988	2.08614	0.875252	5.15565	0.107171	3.10463	1.05164	9.07622	0.0393892
glutamate	Amino Acid	Glutamate Metabolism	0.885299	0.437636	1.78981	0.734044	0.320876	0.1403	0.715497	0.00601416	0.474636	0.177142	1.25636	0.134402
glutamate, gamma-methyl ester	Amino Acid	Glutamate Metabolism	1.41028	0.826244	2.78736	0.25726	1.36347	0.756393	2.96404	0.360261	1.64646	0.746545	5.48853	0.302879
glutamine	Amino Acid	Glutamate Metabolism	1.37924	0.529207	5.59834	0.60417	2.35629	0.637929	13.5087	0.2986	1.78649	0.474737	14.2423	0.534416
N-acetylglutamate	Amino Acid	Glutamate Metabolism	1.55541	0.684234	3.67904	0.307092	1.3672	0.550769	3.58865	0.519415	2.21711	0.673028	7.30693	0.197197
N-acetylglutamine	Amino Acid	Glutamate Metabolism	1.04186	0.494614	2.18628	0.913712	1.2158	0.528825	2.77851	0.643722	1.7724	0.642946	4.82918	0.26454
pyroglutamine*	Amino Acid	Glutamate Metabolism	2.17338	1.0463	4.7024	0.0422924	1.71317	0.770017	3.98466	0.197785	1.72442	0.648867	4.91585	0.28945
S-1-pyrroline-5-carboxylate	Amino Acid	Glutamate Metabolism	1.30483	0.777966	2.33054	0.337595	1.39724	0.776945	2.74838	0.293866	1.06968	0.552387	2.27617	0.849871
2-aminobutyrate	Amino Acid	Glutathione Metabolism	1.08875	0.416946	2.88249	0.863018	0.903184	0.306181	2.71313	0.85482	0.703152	0.183239	2.79257	0.612672
2-hydroxybutyrate/2-hydroxyisobutyrate	Amino Acid	Glutathione Metabolism	1.14358	0.508352	2.52739	0.742345	1.30924	0.524162	3.20369	0.558583	1.57282	0.504264	4.79631	0.429228
5-oxoproline	Amino Acid	Glutathione Metabolism	1.09771	0.619507	1.94148	0.747854	0.463312	0.22676	0.903018	0.0280543	0.676764	0.291042	1.51251	0.348821
cys-gly, oxidized	Amino Acid	Glutathione Metabolism	1.31939	0.800615	2.29029	0.300001	0.739572	0.457205	1.24183	0.232924	0.996454	0.543262	2.00399	0.991426
cysteine-glutathione disulfide	Amino Acid	Glutathione Metabolism	1.30565	0.871183	2.05669	0.220657	0.853327	0.576404	1.30345	0.442569	0.888728	0.554902	1.49973	0.637986
cysteinylglycine	Amino Acid	Glutathione Metabolism	0.939089	0.581466	1.55432	0.801894	0.867652	0.51418	1.50946	0.604936	0.930243	0.491767	1.83931	0.830089
cysteinylglycine disulfide*	Amino Acid	Glutathione Metabolism	1.49594	0.816202	3.05772	0.227965	0.812113	0.467175	1.51624	0.483326	1.08252	0.533582	2.60581	0.841722
allo-threonine	Amino Acid	Glycine, Serine and Threonine Metabolism	0.790827	0.548813	1.14089	0.206082	0.57874	0.376713	0.873101	0.0101239	0.715592	0.430093	1.18319	0.18944
betaine	Amino Acid	Glycine, Serine and Threonine Metabolism	0.647789	0.220969	1.88324	0.426281	0.454049	0.135283	1.50281	0.197958	0.238546	0.0528678	1.04919	0.0594813
dimethylglycine	Amino Acid	Glycine, Serine and Threonine Metabolism	1.24715	0.530677	2.79842	0.601238	1.03387	0.389267	2.56326	0.944592	1.58242	0.507917	4.50815	0.407066
glycine	Amino Acid	Glycine, Serine and Threonine Metabolism	0.737776	0.231052	2.25201	0.600353	0.355419	0.0915122	1.29321	0.125515	0.35232	0.0654552	1.70998	0.2104
N-acetylglycine	Amino Acid	Glycine, Serine and Threonine Metabolism	1.72714	0.837111	3.5003	0.132595	2.09283	0.929607	4.61086	0.0690604	2.19117	0.795766	5.77454	0.117986
N-acetylserine	Amino Acid	Glycine, Serine and Threonine Metabolism	2.24862	0.928834	5.23906	0.0632355	2.02142	0.75285	5.05804	0.14337	1.68903	0.505569	4.97298	0.365298
N-acetylthreonine	Amino Acid	Glycine, Serine and Threonine Metabolism	1.83852	0.765244	4.19665	0.154967	1.58204	0.578735	3.92194	0.343262	1.15405	0.318431	3.53955	0.815614
sarcosine	Amino Acid	Glycine, Serine and Threonine Metabolism	1.53681	0.873241	2.64776	0.126733	1.06871	0.544522	1.9942	0.839687	1.39171	0.639635	2.89145	0.385217
serine	Amino Acid	Glycine, Serine and Threonine Metabolism	0.622155	0.204238	1.89464	0.403599	0.26153	0.0757862	0.900977	0.0330961	0.137848	0.030839	0.61698	0.00910536
threonine	Amino Acid	Glycine, Serine and Threonine Metabolism	0.509745	0.15961	1.56677	0.248922	0.479233	0.130627	1.69757	0.262608	0.236803	0.0476437	1.14991	0.0756012
4-guanidinobutanoate	Amino Acid	Guanidino and Acetamido Metabolism	1.09481	0.621291	1.94473	0.755797	1.03005	0.548962	1.95663	0.927394	1.17684	0.543874	2.58964	0.684056
guanidinosuccinate	Amino Acid	Guanidino and Acetamido Metabolism	1.33199	0.817716	2.10789	0.231875	1.57113	0.93932	2.56319	0.0751163	1.88667	1.05584	3.31158	0.0276897
1-methyl-4-imidazoleacetate	Amino Acid	Histidine Metabolism	1.5317	0.674041	3.233	0.281234	1.2101	0.459481	2.83317	0.680174	1.97639	0.684166	4.9838	0.17335
1-methylhistidine	Amino Acid	Histidine Metabolism	2.71746	1.32122	5.65696	0.00664459	2.28515	1.02576	5.05168	0.0409464	1.61894	0.60726	4.16532	0.325885
1-ribosyl-imidazoleacetate*	Amino Acid	Histidine Metabolism	1.32369	0.635619	2.58606	0.430025	1.54234	0.698896	3.15289	0.254651	1.7314	0.680344	3.9198	0.213779
3-methylhistidine	Amino Acid	Histidine Metabolism	1.01578	0.641901	1.63614	0.947487	1.22694	0.723804	2.14542	0.458731	0.579121	0.310545	1.08792	0.0849476
carnosine	Amino Acid	Histidine Metabolism	1.54218	1.01061	2.42235	0.0506639	1.01673	0.644626	1.62446	0.943509	1.32388	0.74269	2.47326	0.355419
formiminoglutamate	Amino Acid	Histidine Metabolism	2.77338	1.30493	5.99823	0.00848212	1.34967	0.582274	3.12461	0.483218	1.5343	0.550442	4.29233	0.412803
histidine	Amino Acid	Histidine Metabolism	1.03656	0.274053	4.00694	0.958091	0.70615	0.161331	3.15723	0.646075	0.842289	0.140972	5.20584	0.85219
hydantoin-5-propionate	Amino Acid	Histidine Metabolism	2.08713	1.11473	4.04036	0.0236785	1.3612	0.691633	2.72062	0.380247	1.07581	0.48675	2.46776	0.861567
imidazole lactate	Amino Acid	Histidine Metabolism	2.31778	1.04018	5.14149	0.0382123	1.82607	0.74125	4.39999	0.183519	1.16936	0.37703	3.45222	0.781559
imidazole propionate	Amino Acid	Histidine Metabolism	1.15018	0.701293	1.97217	0.595762	0.651799	0.400387	1.10329	0.0955861	0.736761	0.400926	1.4647	0.352044
N-acetyl-1-methylhistidine*	Amino Acid	Histidine Metabolism	1.28479	0.761241	2.24152	0.362777	1.325	0.729962	2.50209	0.37136	1.26578	0.606147	2.78965	0.547253
N-acetyl-3-methylhistidine*	Amino Acid	Histidine Metabolism	0.92774	0.619788	1.38653	0.71366	1.0502	0.668249	1.65901	0.831714	0.643952	0.35674	1.13018	0.130661
N-acetylcarnosine	Amino Acid	Histidine Metabolism	1.23835	0.631947	2.62507	0.556444	1.19167	0.57009	2.74959	0.662698	1.04208	0.448106	2.80111	0.929835
N-acetylhistidine	Amino Acid	Histidine Metabolism	1.18719	0.663255	2.31727	0.587707	0.685521	0.389503	1.27918	0.208724	0.939785	0.44922	2.2662	0.878672
trans-urocanate	Amino Acid	Histidine Metabolism	1.17055	0.604304	2.39061	0.654391	0.88622	0.439584	1.91809	0.748099	1.53995	0.595848	4.3031	0.396984
1-carboxyethylisoleucine	Amino Acid	Leucine, Isoleucine and Valine Metabolism	1.19132	0.705453	2.08374	0.524667	0.756058	0.431127	1.3638	0.338406	1.02889	0.495279	2.30054	0.941673
1-carboxyethylleucine	Amino Acid	Leucine, Isoleucine and Valine Metabolism	1.26909	0.78994	2.17262	0.352716	0.738306	0.465616	1.22037	0.21305	0.829124	0.461352	1.6285	0.554911
1-carboxyethylvaline	Amino Acid	Leucine, Isoleucine and Valine Metabolism	1.50659	0.729866	3.06504	0.261417	1.11705	0.488745	2.48676	0.789258	1.40313	0.513663	3.71169	0.500831
2,3-dihydroxy-2-methylbutyrate	Amino Acid	Leucine, Isoleucine and Valine Metabolism	1.15402	0.663011	2.14689	0.632133	1.38448	0.726103	2.87792	0.355796	1.1767	0.555357	2.83303	0.696123
2-hydroxy-3-methylvalerate	Amino Acid	Leucine, Isoleucine and Valine Metabolism	1.14714	0.531166	2.41491	0.721938	0.94911	0.395354	2.18833	0.904727	1.38439	0.481589	3.71533	0.531558
2-methylbutyrylcarnitine (C5)	Amino Acid	Leucine, Isoleucine and Valine Metabolism	2.05619	0.893758	4.87982	0.0956875	0.858761	0.360753	2.11511	0.735928	2.41272	0.805162	7.52208	0.12123
3-hydroxy-2-ethylpropionate	Amino Acid	Leucine, Isoleucine and Valine Metabolism	2.80688	1.18105	6.78262	0.020202	4.02141	1.52976	10.874	0.00518099	4.64009	1.44914	15.3968	0.0103455
3-hydroxyisobutyrate	Amino Acid	Leucine, Isoleucine and Valine Metabolism	1.2502	0.571355	2.81593	0.583593	2.48946	0.986823	6.4539	0.0569341	1.26346	0.425354	3.97218	0.683354
3-methyl-2-oxobutyrate	Amino Acid	Leucine, Isoleucine and Valine Metabolism	1.16888	0.509863	2.75446	0.716401	2.6885	1.00933	7.51538	0.0526156	1.92494	0.592965	6.53814	0.284362
3-methyl-2-oxovalerate	Amino Acid	Leucine, Isoleucine and Valine Metabolism	1.03773	0.39178	2.75713	0.940602	1.53688	0.51686	4.61289	0.440807	3.48303	0.9135	13.7007	0.0692597
3-methylglutaconate	Amino Acid	Leucine, Isoleucine and Valine Metabolism	1.40734	0.665052	2.87367	0.357608	1.41031	0.615022	3.0823	0.401096	1.43138	0.530492	3.6036	0.461667
3-methylglutarylcarnitine (2)	Amino Acid	Leucine, Isoleucine and Valine Metabolism	1.22757	0.670755	2.28381	0.51337	1.00253	0.51925	1.99615	0.99417	1.00702	0.454715	2.34816	0.986847
4-methyl-2-oxopentanoate	Amino Acid	Leucine, Isoleucine and Valine Metabolism	1.16887	0.484266	2.86444	0.730435	1.82434	0.67426	5.05607	0.241309	3.11699	0.919224	10.9967	0.0711327
alpha-hydroxyisocaproate	Amino Acid	Leucine, Isoleucine and Valine Metabolism	1.25803	0.731209	2.16647	0.405363	0.620764	0.3239	1.15446	0.139315	0.903025	0.414667	1.92611	0.793124
alpha-hydroxyisovalerate	Amino Acid	Leucine, Isoleucine and Valine Metabolism	1.09792	0.512763	2.28084	0.806062	0.763836	0.318042	1.7608	0.538071	0.989421	0.340167	2.66324	0.983909
beta-hydroxyisovalerate	Amino Acid	Leucine, Isoleucine and Valine Metabolism	2.65034	0.981779	7.30668	0.0561662	1.5172	0.506583	4.56338	0.455696	1.60949	0.426867	6.06934	0.480069
ethylmalonate	Amino Acid	Leucine, Isoleucine and Valine Metabolism	1.26391	0.627451	2.53003	0.512562	1.64969	0.759161	3.51632	0.201231	2.16294	0.864023	5.24663	0.0918172
isobutyrylcarnitine (C4)	Amino Acid	Leucine, Isoleucine and Valine Metabolism	2.34714	1.19329	4.66223	0.0137535	0.865617	0.399738	1.84094	0.710365	1.32156	0.529472	3.2473	0.545224
isobutyrylglycine	Amino Acid	Leucine, Isoleucine and Valine Metabolism	1.22692	0.676577	2.39077	0.523559	1.56719	0.774925	3.50715	0.242938	1.44945	0.631968	3.84547	0.420209
isoleucine	Amino Acid	Leucine, Isoleucine and Valine Metabolism	1.74397	0.512175	6.01724	0.374911	0.696336	0.176577	2.7167	0.602796	1.84586	0.352581	9.69452	0.466765
isovalerate (i5:0)	Amino Acid	Leucine, Isoleucine and Valine Metabolism	0.477475	0.215073	0.958998	0.0542333	0.864489	0.406755	1.60589	0.677038	0.755823	0.278983	1.6473	0.539393
isovalerylcarnitine (C5)	Amino Acid	Leucine, Isoleucine and Valine Metabolism	2.12617	0.8623	5.34514	0.104308	0.710492	0.262731	1.93289	0.501214	1.5419	0.453242	5.35832	0.491491
isovalerylglycine	Amino Acid	Leucine, Isoleucine and Valine Metabolism	1.24086	0.731477	2.16995	0.435427	0.922465	0.521344	1.68141	0.786306	0.548927	0.278638	1.10106	0.0846685
leucine	Amino Acid	Leucine, Isoleucine and Valine Metabolism	2.6852	0.74609	9.92133	0.133372	0.583816	0.139544	2.41961	0.458299	0.986786	0.172924	5.64183	0.988022
methylsuccinate	Amino Acid	Leucine, Isoleucine and Valine Metabolism	2.14829	1.19005	4.38664	0.0218487	1.14724	0.700492	2.07959	0.61654	1.7425	0.845722	4.42968	0.189108
methylsuccinoylcarnitine	Amino Acid	Leucine, Isoleucine and Valine Metabolism	1.15084	0.699304	1.84347	0.567693	0.986282	0.553212	1.68265	0.960906	1.22224	0.627896	2.27817	0.537966
N-acetylisoleucine	Amino Acid	Leucine, Isoleucine and Valine Metabolism	2.34431	0.969209	5.67873	0.0580629	1.99556	0.745746	5.29882	0.165813	2.15957	0.651423	7.04322	0.203086
N-acetylleucine	Amino Acid	Leucine, Isoleucine and Valine Metabolism	1.64371	0.718649	3.71424	0.234212	1.16819	0.455814	2.90542	0.741594	1.41924	0.453068	4.22969	0.537566
N-acetylvaline	Amino Acid	Leucine, Isoleucine and Valine Metabolism	3.76956	1.41074	10.0251	0.00740377	2.58919	0.853362	7.4406	0.0824834	3.35707	0.915655	11.337	0.0566066
tiglylcarnitine (C5:1-DC)	Amino Acid	Leucine, Isoleucine and Valine Metabolism	2.39921	1.14638	5.2564	0.0244007	1.49437	0.695726	3.39841	0.322282	1.26395	0.516383	3.34065	0.624552
valine	Amino Acid	Leucine, Isoleucine and Valine Metabolism	3.26852	0.869595	12.6051	0.0816362	0.836523	0.191825	3.63826	0.811553	0.79056	0.130393	4.783	0.797501
2-aminoadipate	Amino Acid	Lysine Metabolism	1.57049	0.864061	2.97128	0.149806	1.11662	0.586499	2.19897	0.741942	1.6849	0.74596	4.14763	0.228533
5-(galactosylhydroxy)-L-lysine	Amino Acid	Lysine Metabolism	1.80331	0.945549	3.88764	0.100779	2.1489	0.988517	5.47263	0.0807398	2.34251	0.87464	7.71624	0.132372
5-hydroxylysine	Amino Acid	Lysine Metabolism	0.701535	0.408308	1.21879	0.202968	0.484798	0.264575	0.895049	0.0192799	0.624046	0.293553	1.37345	0.228283
6-oxopiperidine-2-carboxylate	Amino Acid	Lysine Metabolism	1.18107	0.630096	2.37059	0.622322	1.73627	0.812343	4.02581	0.179135	1.66471	0.671384	4.65508	0.307134
glutarylcarnitine (C5-DC)	Amino Acid	Lysine Metabolism	1.33467	0.72127	2.61176	0.379176	1.38054	0.69282	2.94947	0.383756	1.43682	0.622971	3.65333	0.42419
lysine	Amino Acid	Lysine Metabolism	0.954311	0.277253	3.23556	0.940447	0.288544	0.0703437	1.14425	0.0800189	0.174546	0.0308562	0.931266	0.0439645
N,N,N-trimethyl-5-aminovalerate	Amino Acid	Lysine Metabolism	1.85957	0.821893	4.17109	0.13348	0.79496	0.31172	1.98923	0.627591	1.29652	0.419569	3.88986	0.647713
N6,N6,N6-trimethyllysine	Amino Acid	Lysine Metabolism	1.65278	0.747718	3.58848	0.207786	1.09225	0.442765	2.61047	0.845097	1.10838	0.373091	3.16984	0.850095
N6-acetyllysine	Amino Acid	Lysine Metabolism	1.84858	0.759709	4.51314	0.175274	1.39906	0.516842	3.76129	0.506149	0.947926	0.278032	3.14903	0.93103
pipecolate	Amino Acid	Lysine Metabolism	0.654381	0.313438	1.25746	0.230424	1.28828	0.642549	2.40958	0.448809	0.719416	0.25795	1.70491	0.492707
alpha-ketobutyrate	Amino Acid	Methionine, Cysteine, SAM and Taurine Metabolism	1.05684	0.724767	1.53305	0.771057	1.57605	1.03515	2.44354	0.0363713	0.983523	0.575148	1.64886	0.950069
cystathionine	Amino Acid	Methionine, Cysteine, SAM and Taurine Metabolism	1.81216	0.986846	3.40218	0.0594701	1.66771	0.844643	3.35335	0.146544	1.45227	0.635691	3.36802	0.383954
cysteine	Amino Acid	Methionine, Cysteine, SAM and Taurine Metabolism	1.77795	0.74316	4.35652	0.201781	4.18022	1.5271	11.8808	0.00605875	3.47979	1.02737	12.0731	0.0468648
cysteine s-sulfate	Amino Acid	Methionine, Cysteine, SAM and Taurine Metabolism	0.904288	0.609883	1.36558	0.622927	0.8044	0.522583	1.26069	0.329691	0.760496	0.452886	1.30757	0.307336
cysteine sulfinic acid	Amino Acid	Methionine, Cysteine, SAM and Taurine Metabolism	0.572492	0.28672	1.1373	0.110168	0.598533	0.282754	1.27391	0.178542	0.386871	0.159524	0.919776	0.030545
cystine	Amino Acid	Methionine, Cysteine, SAM and Taurine Metabolism	1.4434	0.826229	2.79215	0.236824	1.12459	0.641621	2.2044	0.707567	1.58247	0.722874	4.21197	0.308282
hypotaurine	Amino Acid	Methionine, Cysteine, SAM and Taurine Metabolism	1.02516	0.65656	1.6458	0.915187	0.566295	0.353383	0.914736	0.0183798	1.10043	0.592113	2.18758	0.772331
lanthionine	Amino Acid	Methionine, Cysteine, SAM and Taurine Metabolism	1.12218	0.727853	1.76596	0.608045	1.25075	0.767493	2.10827	0.381614	1.33405	0.735967	2.56321	0.35931
methionine	Amino Acid	Methionine, Cysteine, SAM and Taurine Metabolism	0.831144	0.249899	2.85588	0.765629	1.11455	0.29095	4.47824	0.876302	0.342904	0.0715811	1.72568	0.185838
methionine sulfone	Amino Acid	Methionine, Cysteine, SAM and Taurine Metabolism	1.90207	0.931069	3.96282	0.081109	3.04585	1.35093	7.10352	0.00831459	2.71506	1.02739	7.45919	0.0474352
methionine sulfoxide	Amino Acid	Methionine, Cysteine, SAM and Taurine Metabolism	0.59587	0.218197	1.34068	0.266514	1.08347	0.449166	2.17053	0.839249	0.70669	0.188249	1.84195	0.55046
N-acetylmethionine	Amino Acid	Methionine, Cysteine, SAM and Taurine Metabolism	2.1207	0.977805	4.4542	0.0501427	1.16112	0.455895	2.75128	0.744347	1.03256	0.328731	2.9493	0.954414
N-acetyltaurine	Amino Acid	Methionine, Cysteine, SAM and Taurine Metabolism	1.28775	0.656356	2.49839	0.457339	1.01243	0.468768	2.13959	0.974528	1.41906	0.552785	3.52533	0.4577
N-formylmethionine	Amino Acid	Methionine, Cysteine, SAM and Taurine Metabolism	2.53563	0.982492	6.44491	0.048917	2.12532	0.725817	5.82619	0.151174	2.99575	0.859308	9.50138	0.0690661
N-methyltaurine	Amino Acid	Methionine, Cysteine, SAM and Taurine Metabolism	1.09002	0.726331	1.59671	0.665869	1.4946	0.980868	2.25248	0.0562534	1.11572	0.640959	1.85285	0.682017
S-adenosylhomocysteine (SAH)	Amino Acid	Methionine, Cysteine, SAM and Taurine Metabolism	0.897935	0.553701	1.44605	0.65851	0.811732	0.470309	1.38341	0.445329	1.00642	0.523684	1.9472	0.984586
S-methylcysteine	Amino Acid	Methionine, Cysteine, SAM and Taurine Metabolism	0.469178	0.185369	1.10434	0.0963141	1.43778	0.587936	3.29935	0.407129	1.05917	0.331963	3.01762	0.918509
S-methylcysteine sulfoxide	Amino Acid	Methionine, Cysteine, SAM and Taurine Metabolism	0.552231	0.251812	1.14673	0.123484	1.24752	0.565233	2.65448	0.57338	1.41275	0.53441	3.55343	0.471879
S-methylmethionine	Amino Acid	Methionine, Cysteine, SAM and Taurine Metabolism	0.436145	0.256913	0.697586	0.00101814	0.749032	0.454421	1.19543	0.237703	0.67308	0.353232	1.20197	0.198854
taurine	Amino Acid	Methionine, Cysteine, SAM and Taurine Metabolism	1.29178	0.667309	2.51725	0.447509	0.48256	0.216673	1.03287	0.0657385	0.822282	0.317165	2.09612	0.682008
1-carboxyethylphenylalanine	Amino Acid	Phenylalanine Metabolism	0.976804	0.455798	2.02814	0.950758	0.760698	0.316568	1.75222	0.530357	1.02436	0.356366	2.7944	0.963382
4-hydroxyphenylacetate	Amino Acid	Phenylalanine Metabolism	1.18783	0.760169	1.98671	0.480022	0.992798	0.620448	1.71584	0.977587	1.1074	0.601876	2.33954	0.767078
N-acetylphenylalanine	Amino Acid	Phenylalanine Metabolism	1.28066	0.60352	2.61776	0.507252	0.677112	0.270777	1.59578	0.388909	1.00545	0.338154	2.74322	0.991883
phenylacetate	Amino Acid	Phenylalanine Metabolism	1.17321	0.708634	2.04407	0.552741	0.965354	0.566927	1.73725	0.901162	0.991869	0.518394	2.07646	0.981442
phenylalanine	Amino Acid	Phenylalanine Metabolism	1.49277	0.380635	5.64766	0.559476	0.320818	0.0630935	1.52068	0.160918	0.982315	0.148931	5.92985	0.984843
phenyllactate (PLA)	Amino Acid	Phenylalanine Metabolism	1.33186	0.565624	2.88926	0.488712	0.738288	0.257746	1.90854	0.555285	0.728071	0.198681	2.31113	0.615658
phenylpyruvate	Amino Acid	Phenylalanine Metabolism	1.34762	0.669635	3.09617	0.444775	1.3751	0.641293	3.46936	0.459335	1.191	0.519332	3.37012	0.711755
(N(1) + N(8))-acetylspermidine	Amino Acid	Polyamine Metabolism	1.06923	0.459804	2.40878	0.873736	1.32519	0.526758	3.21996	0.540642	1.54532	0.514769	4.4289	0.425579
4-acetamidobutanoate	Amino Acid	Polyamine Metabolism	1.45581	0.708322	2.83064	0.277646	1.26722	0.552068	2.63136	0.551863	1.86204	0.749679	4.09264	0.140362
5-methylthioadenosine (MTA)	Amino Acid	Polyamine Metabolism	0.930286	0.552497	1.69414	0.798498	1.60834	0.800231	3.79117	0.229048	1.95178	0.800151	6.14428	0.198523
acisoga	Amino Acid	Polyamine Metabolism	1.46884	0.76631	2.93806	0.262492	0.953374	0.488481	1.95894	0.892663	0.951653	0.432538	2.25557	0.906294
N-acetyl-isoputreanine*	Amino Acid	Polyamine Metabolism	1.13069	0.54615	2.33622	0.740752	0.827492	0.370874	1.85199	0.645271	1.31886	0.499989	3.42773	0.574936
N-acetylputrescine	Amino Acid	Polyamine Metabolism	1.02753	0.422358	2.38332	0.950817	1.40892	0.539284	3.49184	0.470098	1.44702	0.452009	4.26036	0.516322
spermidine	Amino Acid	Polyamine Metabolism	1.11953	0.714872	1.76677	0.623846	0.517518	0.309202	0.85765	0.0110507	0.673889	0.36043	1.26261	0.215049
3-indoxyl sulfate	Amino Acid	Tryptophan Metabolism	1.40203	0.765161	2.67607	0.290718	1.32785	0.674015	2.74044	0.429711	1.74075	0.735152	4.32815	0.222795
5-hydroxyindole sulfate	Amino Acid	Tryptophan Metabolism	1.37644	0.873202	2.19722	0.172301	1.35526	0.814232	2.29381	0.246484	1.57363	0.840714	3.07225	0.165417
6-bromotryptophan	Amino Acid	Tryptophan Metabolism	1.06761	0.447627	2.61991	0.884381	0.447933	0.175709	1.15825	0.0938553	0.659923	0.210623	2.12961	0.479722
C-glycosyltryptophan	Amino Acid	Tryptophan Metabolism	1.78913	0.742557	4.12678	0.178296	1.48888	0.54508	3.741	0.415847	1.46485	0.431364	4.36982	0.518981
indole-3-carboxylate	Amino Acid	Tryptophan Metabolism	1.34008	0.743515	2.63806	0.361371	1.04109	0.567881	2.08471	0.902455	2.16135	0.877353	6.64083	0.13407
indoleacetate	Amino Acid	Tryptophan Metabolism	1.47472	0.767865	2.71237	0.224019	1.02673	0.465471	2.0879	0.944876	1.25725	0.499881	2.82423	0.602083
indoleacetylglutamine	Amino Acid	Tryptophan Metabolism	1.35181	0.852015	2.16158	0.202624	1.24055	0.740733	2.09109	0.41415	1.68857	0.891538	3.25428	0.11186
indolelactate	Amino Acid	Tryptophan Metabolism	1.47668	0.654672	3.24453	0.338341	1.1018	0.431379	2.69799	0.835639	1.35903	0.43579	3.98676	0.586632
indolepropionate	Amino Acid	Tryptophan Metabolism	0.804098	0.507136	1.36381	0.382235	1.25096	0.683565	2.50633	0.50619	1.18087	0.580257	2.75038	0.682884
kynurenate	Amino Acid	Tryptophan Metabolism	1.84364	0.910392	3.72349	0.0808083	0.98668	0.411955	2.20544	0.975252	0.996539	0.344523	2.62564	0.994754
kynurenine	Amino Acid	Tryptophan Metabolism	2.16867	0.814915	5.83024	0.122054	0.639005	0.215837	1.88412	0.417119	1.07486	0.296804	3.91526	0.912653
N-acetyltryptophan	Amino Acid	Tryptophan Metabolism	1.51349	0.723646	3.11738	0.264283	0.840123	0.356025	1.93453	0.687029	1.00528	0.352881	2.76817	0.992024
N-formylanthranilic acid	Amino Acid	Tryptophan Metabolism	1.75917	0.836434	3.68999	0.135019	0.617547	0.26559	1.43466	0.262799	0.878713	0.312778	2.45312	0.806558
picolinate	Amino Acid	Tryptophan Metabolism	0.798434	0.495921	1.29598	0.3557	1.07333	0.627314	1.88663	0.799633	0.8829	0.461478	1.72284	0.707963
serotonin	Amino Acid	Tryptophan Metabolism	1.24204	0.860859	1.8189	0.253872	0.782634	0.519658	1.17655	0.237106	1.07739	0.64939	1.82555	0.775614
tryptophan	Amino Acid	Tryptophan Metabolism	0.679128	0.218961	2.26595	0.514862	0.501689	0.148701	1.84653	0.280745	0.810738	0.182131	4.20121	0.793004
tryptophan betaine	Amino Acid	Tryptophan Metabolism	1.17632	0.764956	1.88013	0.478102	0.748688	0.486269	1.18927	0.201794	1.0188	0.579416	1.91635	0.95116
xanthurenate	Amino Acid	Tryptophan Metabolism	1.14863	0.740622	1.81306	0.541786	0.952561	0.585688	1.56943	0.845677	0.839758	0.462947	1.53686	0.564097
1-carboxyethyltyrosine	Amino Acid	Tyrosine Metabolism	0.849932	0.508382	1.39299	0.524993	0.76395	0.427268	1.32815	0.348769	0.720987	0.353927	1.41006	0.34854
2-hydroxyphenylacetate	Amino Acid	Tyrosine Metabolism	2.01314	1.03082	4.09014	0.0467757	1.20563	0.60348	2.5363	0.610333	2.99447	1.18015	7.89567	0.0241575
3-(4-hydroxyphenyl)lactate	Amino Acid	Tyrosine Metabolism	0.849991	0.344196	2.06941	0.721854	0.829244	0.299482	2.25583	0.715706	0.435201	0.119998	1.52653	0.199059
3-methoxytyrosine	Amino Acid	Tyrosine Metabolism	1.2524	0.542597	2.53048	0.552589	1.31933	0.520105	2.78964	0.500403	1.45435	0.475921	3.35142	0.423121
4-hydroxyphenylpyruvate	Amino Acid	Tyrosine Metabolism	1.86536	0.918462	4.07893	0.102298	2.624	1.13391	6.60062	0.0323976	2.07947	0.797503	6.1875	0.165032
4-methoxyphenol sulfate	Amino Acid	Tyrosine Metabolism	1.55194	0.910679	2.76076	0.119938	1.48023	0.820095	2.8174	0.212525	1.0275	0.528194	2.14739	0.939295
dopamine 3-O-sulfate	Amino Acid	Tyrosine Metabolism	1.3005	0.678519	2.32248	0.397861	1.2084	0.56384	2.3304	0.598609	1.73312	0.741703	3.57832	0.163643
gentisate	Amino Acid	Tyrosine Metabolism	1.48606	0.922053	2.5256	0.122929	0.950153	0.597338	1.58773	0.836616	1.78605	0.902351	3.89734	0.121696
homovanillate (HVA)	Amino Acid	Tyrosine Metabolism	1.31942	0.680829	2.71898	0.430872	0.536204	0.278227	1.06825	0.0674405	1.27949	0.51443	3.62959	0.619952
m-tyramine sulfate	Amino Acid	Tyrosine Metabolism	0.759379	0.445716	1.22144	0.280857	0.63065	0.326987	1.10783	0.133973	0.727303	0.340141	1.3937	0.368866
N-acetyltyrosine	Amino Acid	Tyrosine Metabolism	0.725421	0.438214	1.25903	0.229657	0.495458	0.294503	0.861877	0.00972667	0.517028	0.277636	1.02058	0.044332
N-formylphenylalanine	Amino Acid	Tyrosine Metabolism	0.780975	0.51099	1.19953	0.253559	0.815667	0.508088	1.32105	0.399895	0.690904	0.385358	1.23664	0.20881
p-cresol glucuronide*	Amino Acid	Tyrosine Metabolism	1.49539	0.921607	2.50542	0.11489	1.30523	0.772685	2.29832	0.339005	1.44711	0.754224	2.964	0.292423
phenol glucuronide	Amino Acid	Tyrosine Metabolism	1.40075	0.948048	2.03204	0.0810845	1.41228	0.914707	2.12896	0.106329	1.31347	0.762591	2.16515	0.299872
phenol sulfate	Amino Acid	Tyrosine Metabolism	1.5379	0.889768	2.64417	0.120172	1.65246	0.900511	3.0109	0.101524	1.89992	0.911129	3.93848	0.0839232
thyroxine	Amino Acid	Tyrosine Metabolism	0.579437	0.204629	1.64913	0.304087	0.859041	0.265079	2.83351	0.80133	0.4577	0.109966	1.9451	0.284612
tyramine O-sulfate	Amino Acid	Tyrosine Metabolism	1.02904	0.664086	1.59981	0.898174	1.03886	0.640034	1.69192	0.877451	0.907793	0.507578	1.62068	0.742943
tyrosine	Amino Acid	Tyrosine Metabolism	0.750458	0.253088	2.21757	0.603599	0.415787	0.123578	1.38594	0.15384	0.165937	0.0374442	0.711688	0.0162516
vanillactate	Amino Acid	Tyrosine Metabolism	1.44992	0.767173	2.67969	0.240709	1.18447	0.569786	2.36839	0.64564	1.48287	0.602365	3.30553	0.369171
vanillylmandelate (VMA)	Amino Acid	Tyrosine Metabolism	1.29721	0.610981	2.80791	0.508929	1.34308	0.57734	3.16025	0.506274	0.872664	0.345331	2.518	0.794447
2-oxoarginine*	Amino Acid	Urea cycle; Arginine and Proline Metabolism	1.40466	0.735069	2.66221	0.299065	0.777366	0.367256	1.60644	0.502834	0.859152	0.347293	2.0526	0.737214
argininate*	Amino Acid	Urea cycle; Arginine and Proline Metabolism	1.24921	0.628634	2.4356	0.518286	0.904011	0.413356	1.90897	0.795893	0.889185	0.344902	2.15116	0.801525
arginine	Amino Acid	Urea cycle; Arginine and Proline Metabolism	0.84772	0.465373	1.61258	0.600317	2.05957	0.93718	5.02865	0.0903671	0.98664	0.426369	2.52886	0.9762
citrulline	Amino Acid	Urea cycle; Arginine and Proline Metabolism	1.13268	0.448742	3.13144	0.801234	0.487421	0.195135	1.29881	0.133085	0.512972	0.175986	1.6563	0.236285
dimethylarginine (SDMA + ADMA)	Amino Acid	Urea cycle; Arginine and Proline Metabolism	3.0924	0.973207	9.58183	0.0491515	1.68574	0.427851	5.86865	0.432141	1.7641	0.341982	7.55565	0.471992
homoarginine	Amino Acid	Urea cycle; Arginine and Proline Metabolism	0.671884	0.283211	1.58375	0.364976	0.511936	0.19471	1.33755	0.173079	0.374087	0.114947	1.20944	0.101374
homocitrulline	Amino Acid	Urea cycle; Arginine and Proline Metabolism	2.48757	1.33487	4.66076	0.00404443	2.31856	1.17112	4.57529	0.014891	2.85507	1.28711	6.31217	0.00904232
N2,N5-diacetylornithine	Amino Acid	Urea cycle; Arginine and Proline Metabolism	1.28094	0.730693	2.29625	0.396125	1.39663	0.741767	2.7032	0.311121	1.16696	0.543044	2.60692	0.699797
N-acetylarginine	Amino Acid	Urea cycle; Arginine and Proline Metabolism	1.19119	0.567735	2.4903	0.642028	1.18774	0.521409	2.68641	0.680089	1.02681	0.376043	2.7528	0.958344
N-acetylcitrulline	Amino Acid	Urea cycle; Arginine and Proline Metabolism	1.04753	0.678245	1.61337	0.833037	0.861787	0.525171	1.4005	0.550458	0.888335	0.483399	1.61574	0.698702
N-delta-acetylornithine	Amino Acid	Urea cycle; Arginine and Proline Metabolism	1.44759	0.758756	2.79147	0.264292	1.70461	0.830171	3.5594	0.149634	0.946963	0.401259	2.25067	0.901115
N-methylhydroxyproline**	Amino Acid	Urea cycle; Arginine and Proline Metabolism	1.03783	0.702481	1.58678	0.857229	1.03937	0.669203	1.69415	0.869357	0.675222	0.409329	1.15066	0.131587
N-methylproline	Amino Acid	Urea cycle; Arginine and Proline Metabolism	1.00094	0.639943	1.58418	0.996745	0.913101	0.552885	1.52635	0.724248	0.524409	0.278663	0.97318	0.0413962
ornithine	Amino Acid	Urea cycle; Arginine and Proline Metabolism	1.20036	0.502155	2.90079	0.682352	0.245079	0.0876009	0.663585	0.00622509	0.379147	0.107595	1.31171	0.126303
pro-hydroxy-pro	Amino Acid	Urea cycle; Arginine and Proline Metabolism	1.63369	0.761061	3.53559	0.209878	1.94286	0.83383	4.55403	0.12438	1.29096	0.466011	3.53904	0.621884
proline	Amino Acid	Urea cycle; Arginine and Proline Metabolism	1.34555	0.488831	3.65353	0.562046	0.830493	0.259563	2.58902	0.751235	0.641089	0.151621	2.61071	0.539757
trans-4-hydroxyproline	Amino Acid	Urea cycle; Arginine and Proline Metabolism	0.966995	0.413484	2.18426	0.936794	1.22164	0.486024	2.95824	0.662615	1.65197	0.556342	4.69592	0.353242
urea	Amino Acid	Urea cycle; Arginine and Proline Metabolism	2.96898	1.26195	7.00231	0.012311	2.26343	0.878433	5.72739	0.0859138	1.94235	0.629375	5.71632	0.235099
erythronate*	Carbohydrate	Aminosugar Metabolism	1.93077	0.709	5.04655	0.185738	1.46517	0.473275	4.24013	0.494876	1.8001	0.47483	6.16282	0.369212
glucuronate	Carbohydrate	Aminosugar Metabolism	1.91465	1.05875	3.35804	0.025638	2.52283	1.3628	4.58569	0.00245573	2.8735	1.40567	5.70078	0.00267129
N-acetylglucosamine/N-acetylgalactosamine	Carbohydrate	Aminosugar Metabolism	1.51172	0.618216	3.52339	0.348318	0.77944	0.267725	2.16066	0.643703	1.79622	0.498318	5.57044	0.343475
N-acetylglucosaminylasparagine	Carbohydrate	Aminosugar Metabolism	0.937599	0.566212	1.54442	0.800315	0.965636	0.552082	1.68017	0.90137	1.20822	0.617237	2.38622	0.580026
N-acetylneuraminate	Carbohydrate	Aminosugar Metabolism	1.63341	0.741783	3.52516	0.214904	0.880531	0.347875	2.13922	0.783703	1.57192	0.523019	4.45372	0.407825
sucrose	Carbohydrate	Disaccharides and Oligosaccharides	0.967855	0.656147	1.42189	0.867937	1.02435	0.664714	1.57729	0.912652	1.2551	0.742642	2.16138	0.400765
fructose	Carbohydrate	Fructose, Mannose and Galactose Metabolism	0.837418	0.447225	1.56365	0.577679	1.51017	0.753552	3.03905	0.244958	0.753277	0.315803	1.76248	0.517592
galactonate	Carbohydrate	Fructose, Mannose and Galactose Metabolism	1.48874	0.976382	2.50762	0.0941782	1.07924	0.731643	1.7126	0.721498	1.2851	0.775207	2.45817	0.38411
mannitol/sorbitol	Carbohydrate	Fructose, Mannose and Galactose Metabolism	1.55635	0.960179	2.46758	0.0643133	1.1276	0.626409	1.92699	0.673325	1.21299	0.593053	2.3056	0.573686
mannose	Carbohydrate	Fructose, Mannose and Galactose Metabolism	0.919388	0.621077	1.48943	0.701129	2.41661	1.09045	6.97766	0.0654703	1.28895	0.670121	3.39356	0.53213
maltose	Carbohydrate	Glycogen Metabolism	1.22279	0.809372	1.87621	0.346387	0.769036	0.4837	1.22637	0.266138	1.09107	0.600362	2.0487	0.779455
maltotriose	Carbohydrate	Glycogen Metabolism	1.09216	0.781085	1.53438	0.606782	0.819876	0.557154	1.19499	0.304076	1.19428	0.749882	1.94615	0.460263
1,5-anhydroglucitol (1,5-AG)	Carbohydrate	Glycolysis, Gluconeogenesis, and Pyruvate Metabolism	1.0515	0.562941	2.21003	0.884523	1.29318	0.615429	3.2348	0.540967	0.873068	0.403301	2.29408	0.756054
3-phosphoglycerate	Carbohydrate	Glycolysis, Gluconeogenesis, and Pyruvate Metabolism	1.00584	0.72569	1.40882	0.972385	0.662056	0.4537	0.956161	0.0289398	0.773336	0.487974	1.22667	0.268903
glucose	Carbohydrate	Glycolysis, Gluconeogenesis, and Pyruvate Metabolism	0.926916	0.620086	1.60164	0.744756	3.47639	1.11417	17.1714	0.0837894	1.24668	0.63762	4.18684	0.631065
glycerate	Carbohydrate	Glycolysis, Gluconeogenesis, and Pyruvate Metabolism	0.915886	0.390943	2.08722	0.8368	0.598085	0.224755	1.52675	0.292521	0.411409	0.118545	1.33887	0.151187
lactate	Carbohydrate	Glycolysis, Gluconeogenesis, and Pyruvate Metabolism	1.01503	0.558907	1.86563	0.961114	0.414873	0.204778	0.817428	0.0121785	0.625589	0.269052	1.44491	0.269712
pyruvate	Carbohydrate	Glycolysis, Gluconeogenesis, and Pyruvate Metabolism	1.27605	0.680247	2.28577	0.429184	1.20871	0.595362	2.30064	0.582316	0.893597	0.357738	2.03002	0.801586
arabinose	Carbohydrate	Pentose Metabolism	0.801763	0.552335	1.1852	0.253591	1.27494	0.799371	2.18643	0.337399	1.63305	0.871332	3.68419	0.170378
arabitol/xylitol	Carbohydrate	Pentose Metabolism	1.36623	0.696041	2.88802	0.391235	1.01145	0.504581	2.2234	0.975991	1.00305	0.439915	2.62366	0.994661
arabonate/xylonate	Carbohydrate	Pentose Metabolism	1.65726	0.801658	3.40059	0.168235	0.8401	0.379918	1.90622	0.67591	1.43849	0.525979	3.72379	0.476226
ribitol	Carbohydrate	Pentose Metabolism	0.79001	0.522473	1.23496	0.279269	0.71727	0.460506	1.15691	0.153857	0.602533	0.362688	1.03431	0.0553369
ribonate	Carbohydrate	Pentose Metabolism	1.4617	0.684458	3.03146	0.314899	1.45162	0.627071	3.20698	0.369754	0.771515	0.267334	2.10837	0.62448
ribulonate/xylulonate*	Carbohydrate	Pentose Metabolism	1.28257	0.705603	2.45776	0.436555	2.35296	1.12642	5.08257	0.0266852	2.67022	1.09305	6.73219	0.035306
xylose	Carbohydrate	Pentose Metabolism	0.682903	0.434094	1.0915	0.102899	0.938038	0.55587	1.6542	0.816557	0.735905	0.396437	1.42651	0.341766
gulonate*	Cofactors and Vitamins	Ascorbate and Aldarate Metabolism	1.44216	0.847082	2.86699	0.236918	1.01041	0.630897	1.84827	0.96929	1.35435	0.693725	3.46227	0.458782
oxalate (ethanedioate)	Cofactors and Vitamins	Ascorbate and Aldarate Metabolism	0.872718	0.414617	1.93996	0.728671	2.16863	0.851875	5.9545	0.119199	1.44268	0.490203	4.70164	0.526202
threonate	Cofactors and Vitamins	Ascorbate and Aldarate Metabolism	1.30468	0.62512	2.9299	0.499267	1.15723	0.520831	2.81548	0.734108	1.33347	0.490843	4.15913	0.598252
bilirubin (E,E)*	Cofactors and Vitamins	Hemoglobin and Porphyrin Metabolism	1.20134	0.752602	2.09328	0.479704	1.9355	1.01175	4.24396	0.0719656	1.60944	0.776053	4.08315	0.262234
bilirubin (E,Z or Z,E)*	Cofactors and Vitamins	Hemoglobin and Porphyrin Metabolism	1.40294	0.856509	2.50475	0.212043	2.96685	1.4017	7.57245	0.0112771	2.78656	1.15155	8.80558	0.0473313
bilirubin (Z,Z)	Cofactors and Vitamins	Hemoglobin and Porphyrin Metabolism	1.44015	0.836765	3.11231	0.273375	2.42948	1.04005	7.64258	0.0897135	1.98292	0.812677	7.6888	0.246477
biliverdin	Cofactors and Vitamins	Hemoglobin and Porphyrin Metabolism	1.2705	0.710237	2.23925	0.4124	0.735896	0.36898	1.42204	0.372027	0.536625	0.223953	1.22617	0.150685
heme	Cofactors and Vitamins	Hemoglobin and Porphyrin Metabolism	0.85205	0.55355	1.26618	0.444923	0.545228	0.298681	0.906712	0.0300423	0.416876	0.171591	0.823501	0.0248082
L-urobilin	Cofactors and Vitamins	Hemoglobin and Porphyrin Metabolism	1.44342	0.995286	2.15887	0.0614602	1.94086	1.23597	3.24955	0.00666861	1.25017	0.770651	2.12594	0.382789
1-methylnicotinamide	Cofactors and Vitamins	Nicotinate and Nicotinamide Metabolism	1.28089	0.735582	2.08612	0.346413	1.2625	0.673922	2.15521	0.425866	1.66969	0.849173	2.97673	0.101879
N1-Methyl-2-pyridone-5-carboxamide	Cofactors and Vitamins	Nicotinate and Nicotinamide Metabolism	1.52736	0.870741	2.56973	0.121784	1.529	0.815984	2.70103	0.16027	1.95712	0.96255	3.72055	0.0482706
nicotinamide	Cofactors and Vitamins	Nicotinate and Nicotinamide Metabolism	1.11902	0.669809	1.89862	0.670921	0.61332	0.345057	1.08535	0.0926251	0.782859	0.386985	1.60631	0.49676
quinolinate	Cofactors and Vitamins	Nicotinate and Nicotinamide Metabolism	1.28628	0.716204	2.36543	0.40847	0.73393	0.391148	1.41026	0.34343	0.744521	0.34436	1.67134	0.464051
trigonelline (N'-methylnicotinate)	Cofactors and Vitamins	Nicotinate and Nicotinamide Metabolism	1.11663	0.654161	1.91279	0.68595	1.06078	0.584756	1.93027	0.845844	0.766792	0.368394	1.58315	0.472905
pantothenate	Cofactors and Vitamins	Pantothenate and CoA Metabolism	1.34332	0.711087	2.49998	0.355558	1.11319	0.538016	2.24378	0.767564	2.0143	0.852498	4.72495	0.106731
alpha-CEHC glucuronide*	Cofactors and Vitamins	Tocopherol Metabolism	0.840523	0.540738	1.2573	0.416661	1.24304	0.802925	1.88017	0.31272	1.30758	0.767251	2.1595	0.305173
alpha-CEHC sulfate	Cofactors and Vitamins	Tocopherol Metabolism	0.786622	0.534424	1.1443	0.214429	1.00607	0.662627	1.52224	0.9771	1.21506	0.734428	2.02654	0.44813
alpha-tocopherol	Cofactors and Vitamins	Tocopherol Metabolism	1.34007	0.76233	2.82852	0.380296	3.00192	1.18599	9.12832	0.0386477	2.84038	0.954339	11.2973	0.109253
delta-CEHC glucuronide*	Cofactors and Vitamins	Tocopherol Metabolism	0.970164	0.600394	1.50807	0.896708	0.730368	0.4004	1.23624	0.269437	1.11622	0.592945	1.98594	0.718303
delta-CEHC*	Cofactors and Vitamins	Tocopherol Metabolism	0.971066	0.61045	1.60923	0.904937	0.628771	0.387452	1.04927	0.0659144	1.08167	0.558419	2.32594	0.827628
delta-tocopherol	Cofactors and Vitamins	Tocopherol Metabolism	1.0641	0.679353	1.7195	0.791955	0.725958	0.450173	1.19239	0.194486	1.1457	0.618582	2.2729	0.67889
gamma-CEHC	Cofactors and Vitamins	Tocopherol Metabolism	1.19165	0.659128	2.214	0.570125	0.764669	0.404018	1.48968	0.418967	1.52319	0.650343	3.76429	0.347674
gamma-CEHC glucuronide*	Cofactors and Vitamins	Tocopherol Metabolism	1.29464	0.819187	2.05884	0.270041	0.908028	0.542358	1.51503	0.711704	1.47281	0.786085	2.80144	0.230637
gamma-tocopherol/beta-tocopherol	Cofactors and Vitamins	Tocopherol Metabolism	1.60251	0.897923	2.98552	0.123077	0.873806	0.484699	1.63218	0.662033	1.13142	0.540332	2.5159	0.752093
beta-cryptoxanthin	Cofactors and Vitamins	Vitamin A Metabolism	1.14552	0.682521	2.02905	0.62476	1.35202	0.738521	2.65772	0.357107	1.00878	0.514157	2.206	0.981226
carotene diol (1)	Cofactors and Vitamins	Vitamin A Metabolism	0.781616	0.406248	1.50834	0.460815	1.20089	0.581362	2.50617	0.623197	1.23817	0.521539	2.99401	0.632018
carotene diol (2)	Cofactors and Vitamins	Vitamin A Metabolism	0.780003	0.39834	1.55471	0.474005	1.14476	0.53721	2.49543	0.731102	1.24888	0.508846	3.17569	0.636761
carotene diol (3)	Cofactors and Vitamins	Vitamin A Metabolism	0.732556	0.459785	1.21478	0.205879	0.868317	0.506692	1.59498	0.62628	0.940559	0.483353	2.05937	0.86681
retinal	Cofactors and Vitamins	Vitamin A Metabolism	0.685152	0.392359	1.25594	0.199444	0.65489	0.355766	1.28391	0.19224	0.547559	0.269047	1.21052	0.111923
retinol (Vitamin A)	Cofactors and Vitamins	Vitamin A Metabolism	2.60837	1.05243	6.64975	0.0409899	3.55537	1.27647	10.2752	0.0168012	3.50497	1.00656	12.7891	0.0526238
pyridoxate	Cofactors and Vitamins	Vitamin B6 Metabolism	1.05587	0.650641	1.61877	0.813631	1.19523	0.710383	1.88614	0.469483	1.52434	0.855382	2.53594	0.122804
phosphate	Energy	Oxidative Phosphorylation	1.97633	0.69795	5.43765	0.187926	2.8643	0.931492	8.7368	0.0604268	3.97934	1.07208	15.146	0.0348608
2-methylcitrate/homocitrate	Energy	TCA Cycle	1.77421	1.00841	3.59036	0.0729672	0.903281	0.563979	1.54455	0.688711	1.01667	0.571477	2.02691	0.958401
aconitate [cis or trans]	Energy	TCA Cycle	1.43373	0.478414	4.3485	0.522683	2.0034	0.585103	6.91147	0.270755	2.00906	0.444432	9.1514	0.368793
alpha-ketoglutarate	Energy	TCA Cycle	1.09497	0.512434	2.44144	0.821031	1.24433	0.530291	3.04688	0.6282	1.52344	0.53259	4.51657	0.449063
citrate	Energy	TCA Cycle	1.25811	0.344601	4.76897	0.731525	3.35097	0.742053	15.9916	0.122011	1.99856	0.314389	13.4498	0.469427
fumarate	Energy	TCA Cycle	2.68398	1.16267	8.36276	0.054799	1.23655	0.694153	2.78079	0.538411	1.77632	0.755429	6.45188	0.290894
isocitric lactone	Energy	TCA Cycle	1.56757	0.848555	3.22028	0.186643	1.46238	0.762603	3.1921	0.29793	2.25408	0.934737	6.49197	0.106668
malate	Energy	TCA Cycle	1.25328	0.581978	2.64737	0.557633	0.487775	0.190373	1.18199	0.122035	0.641607	0.205746	1.86952	0.428626
succinate	Energy	TCA Cycle	1.14312	0.494115	2.46126	0.7427	0.491366	0.161662	1.30814	0.182265	0.511128	0.127363	1.68135	0.307771
succinylcarnitine (C4-DC)	Energy	TCA Cycle	1.2799	0.527559	2.95951	0.573956	0.481825	0.165458	1.35082	0.173942	0.64508	0.174819	2.23849	0.503559
16a-hydroxy DHEA 3-sulfate	Lipid	Androgenic Steroids	1.18676	0.708587	2.03608	0.524112	0.820004	0.470436	1.46201	0.491352	0.847003	0.429652	1.73296	0.639922
5alpha-androstan-3alpha,17beta-diol 17-glucuronide	Lipid	Androgenic Steroids	1.1555	0.721631	1.83037	0.540233	0.908483	0.524916	1.52529	0.721944	1.57507	0.840328	2.97068	0.153758
5alpha-androstan-3alpha,17beta-diol disulfate	Lipid	Androgenic Steroids	0.683164	0.455428	1.03674	0.0681825	1.30208	0.797706	2.22127	0.309855	1.09044	0.624125	1.99658	0.768631
5alpha-androstan-3alpha,17beta-diol monosulfate (1)	Lipid	Androgenic Steroids	1.06394	0.69017	1.6851	0.784389	1.21864	0.746737	2.07251	0.444673	1.11785	0.626605	2.09705	0.715095
5alpha-androstan-3alpha,17beta-diol monosulfate (2)	Lipid	Androgenic Steroids	0.68787	0.458265	1.0304	0.068954	1.40279	0.871292	2.33611	0.175856	1.02493	0.580993	1.85317	0.933086
5alpha-androstan-3beta,17alpha-diol disulfate	Lipid	Androgenic Steroids	0.935703	0.611019	1.46794	0.765281	1.09501	0.674381	1.84885	0.722973	1.24965	0.686725	2.43246	0.487295
5alpha-androstan-3beta,17beta-diol disulfate	Lipid	Androgenic Steroids	0.71709	0.465007	1.13934	0.142303	0.797174	0.49368	1.35484	0.374597	0.884169	0.499366	1.71916	0.693762
5alpha-androstan-3beta,17beta-diol monosulfate (2)	Lipid	Androgenic Steroids	1.07096	0.681192	1.70173	0.768089	1.04462	0.632014	1.74512	0.865445	1.19975	0.652237	2.25378	0.561175
andro steroid monosulfate C19H28O6S (1)*	Lipid	Androgenic Steroids	1.11908	0.746861	1.69161	0.58754	0.980117	0.623065	1.5466	0.930515	1.06194	0.611297	1.85873	0.830426
androstenediol (3alpha, 17alpha) monosulfate (2)	Lipid	Androgenic Steroids	0.764424	0.472389	1.2955	0.292915	0.945717	0.540087	1.79619	0.854165	0.998602	0.50415	2.25661	0.997042
androstenediol (3alpha, 17alpha) monosulfate (3)	Lipid	Androgenic Steroids	0.987078	0.600155	1.76032	0.961926	1.17927	0.658441	2.37188	0.613026	1.35228	0.654543	3.34207	0.468918
androstenediol (3beta,17beta) disulfate (1)	Lipid	Androgenic Steroids	1.06595	0.628357	1.80056	0.811842	0.909693	0.505479	1.62699	0.750858	1.10957	0.546446	2.23322	0.772302
androstenediol (3beta,17beta) disulfate (2)	Lipid	Androgenic Steroids	0.752578	0.38423	1.49125	0.409787	0.875751	0.41607	1.87787	0.729192	1.00488	0.408705	2.54338	0.991635
androstenediol (3beta,17beta) monosulfate (1)	Lipid	Androgenic Steroids	1.36615	0.781317	2.46097	0.286806	1.35615	0.737249	2.59046	0.342652	1.4604	0.700878	3.21568	0.330881
androstenediol (3beta,17beta) monosulfate (2)	Lipid	Androgenic Steroids	1.04413	0.644549	1.75904	0.865593	0.807353	0.488229	1.386	0.418993	0.958726	0.517767	1.89254	0.89796
androsterone glucuronide	Lipid	Androgenic Steroids	1.86358	1.04001	3.50472	0.0447391	1.22861	0.684222	2.34316	0.513686	1.82604	0.85053	4.16149	0.141584
androsterone sulfate	Lipid	Androgenic Steroids	0.936069	0.579301	1.59007	0.796415	0.943282	0.559913	1.69567	0.835514	1.14737	0.602852	2.43145	0.699229
dehydroisoandrosterone sulfate (DHEA-S)	Lipid	Androgenic Steroids	1.28234	0.693509	2.42661	0.435808	1.25344	0.639206	2.527	0.518901	1.23727	0.553591	2.87271	0.611233
epiandrosterone sulfate	Lipid	Androgenic Steroids	0.983936	0.604195	1.70722	0.95099	1.14239	0.654231	2.17963	0.664349	1.59599	0.764285	3.81441	0.257857
etiocholanolone glucuronide	Lipid	Androgenic Steroids	2.20194	1.21539	4.16472	0.0120568	1.64515	0.895946	3.18797	0.125305	2.49424	1.15508	5.7398	0.026021
carnitine	Lipid	Carnitine Metabolism	1.48596	0.439954	5.27244	0.5313	0.392931	0.10786	1.4863	0.161266	1.49143	0.288029	8.42793	0.642369
deoxycarnitine	Lipid	Carnitine Metabolism	1.95625	0.761886	4.87777	0.15344	0.616702	0.192864	1.84945	0.402835	0.660333	0.16077	2.48366	0.554061
ceramide (d16:1/24:1, d18:1/22:1)*	Lipid	Ceramides	1.03814	0.676689	1.72544	0.873557	0.847854	0.546465	1.41472	0.489568	0.99954	0.558633	2.12863	0.998892
ceramide (d18:1/14:0, d16:1/16:0)*	Lipid	Ceramides	1.22539	0.508104	3.00581	0.653313	0.356921	0.134009	0.945152	0.0379462	0.348944	0.106616	1.14656	0.0808588
ceramide (d18:1/17:0, d17:1/18:0)*	Lipid	Ceramides	0.801053	0.440963	1.54592	0.485467	0.449178	0.244975	0.853585	0.0111472	0.381273	0.186568	0.816496	0.00946674
ceramide (d18:1/20:0, d16:1/22:0, d20:1/18:0)*	Lipid	Ceramides	1.23585	0.518364	2.98794	0.634604	0.370808	0.137529	0.982553	0.0471007	0.436492	0.128833	1.45374	0.17776
ceramide (d18:2/24:1, d18:1/24:2)*	Lipid	Ceramides	0.656972	0.283227	1.50726	0.323627	0.47411	0.183249	1.20614	0.119644	0.131074	0.0371762	0.430814	0.00103857
N-behenoyl-sphingadienine (d18:2/22:0)*	Lipid	Ceramides	1.16366	0.523478	2.67833	0.715728	0.520895	0.221144	1.26272	0.140183	0.36359	0.128264	1.07207	0.0596839
N-palmitoyl-heptadecasphingosine (d17:1/16:0)*	Lipid	Ceramides	1.18445	0.598827	2.55421	0.646478	0.681765	0.345073	1.45905	0.293721	0.470422	0.213946	1.13636	0.0727688
N-palmitoyl-sphingadienine (d18:2/16:0)*	Lipid	Ceramides	0.581444	0.207204	1.64507	0.303606	0.353558	0.11215	1.11759	0.0752473	0.173059	0.0422372	0.702136	0.0139012
N-palmitoyl-sphingosine (d18:1/16:0)	Lipid	Ceramides	1.2707	0.560421	2.96641	0.571983	0.506343	0.20704	1.24958	0.136135	0.64354	0.214931	1.98512	0.434771
N-stearoyl-sphingadienine (d18:2/18:0)*	Lipid	Ceramides	1.27038	0.708024	2.56832	0.463527	0.86465	0.491909	1.69525	0.640558	0.786894	0.404694	1.79933	0.520883
N-stearoyl-sphingosine (d18:1/18:0)*	Lipid	Ceramides	0.884944	0.389538	2.03711	0.771658	0.465584	0.186821	1.16618	0.100596	0.352088	0.115587	1.08458	0.0665221
corticosterone	Lipid	Corticosteroids	0.800782	0.504778	1.25841	0.337752	0.80395	0.47636	1.339	0.404408	0.636872	0.322645	1.20299	0.173594
cortisol	Lipid	Corticosteroids	0.699828	0.332118	1.63173	0.334975	0.723236	0.335064	1.94467	0.429028	0.553789	0.237258	1.49693	0.149156
cortisone	Lipid	Corticosteroids	0.914896	0.374893	2.90493	0.861522	0.760933	0.304346	2.55147	0.596839	0.606726	0.228256	2.32005	0.35849
diacylglycerol (16:1/18:2 [2], 16:0/18:3 [1])*	Lipid	Diacylglycerol	1.01462	0.554154	1.90551	0.963193	1.10705	0.558527	2.26676	0.775797	1.01841	0.445389	2.42922	0.966346
linoleoyl-arachidonoyl-glycerol (18:2/20:4) [1]*	Lipid	Diacylglycerol	0.895856	0.458367	1.74682	0.746713	0.862266	0.41064	1.80279	0.693815	0.845734	0.347251	2.04112	0.709781
linoleoyl-arachidonoyl-glycerol (18:2/20:4) [2]*	Lipid	Diacylglycerol	0.902364	0.568142	1.51308	0.678596	1.44251	0.790701	2.94206	0.271852	0.987149	0.52227	2.10806	0.970662
linoleoyl-linolenoyl-glycerol (18:2/18:3) [1]*	Lipid	Diacylglycerol	1.22585	0.792849	1.88482	0.354081	1.00455	0.609894	1.62452	0.985421	1.25741	0.69403	2.25814	0.441951
linoleoyl-linolenoyl-glycerol (18:2/18:3) [2]*	Lipid	Diacylglycerol	1.00932	0.594215	1.77259	0.973427	0.933331	0.519141	1.74779	0.823495	0.785471	0.390162	1.67715	0.515726
linoleoyl-linoleoyl-glycerol (18:2/18:2) [1]*	Lipid	Diacylglycerol	1.15712	0.65823	2.10697	0.622761	0.894828	0.487013	1.71018	0.728452	1.03914	0.48603	2.3437	0.923891
myristoyl-linoleoyl-glycerol (14:0/18:2) [2]*	Lipid	Diacylglycerol	0.932873	0.612384	1.47566	0.755311	1.0605	0.653837	1.82611	0.821261	1.16608	0.641204	2.34543	0.638846
oleoyl-arachidonoyl-glycerol (18:1/20:4) [1]*	Lipid	Diacylglycerol	0.762079	0.375716	1.55549	0.452484	0.836005	0.37914	1.86171	0.658566	0.764278	0.293044	2.02043	0.584672
oleoyl-arachidonoyl-glycerol (18:1/20:4) [2]*	Lipid	Diacylglycerol	0.931813	0.47098	1.87862	0.841257	0.879952	0.41054	1.92838	0.745883	0.960741	0.376393	2.52112	0.934259
oleoyl-linoleoyl-glycerol (18:1/18:2) [1]	Lipid	Diacylglycerol	1.09259	0.541085	2.26323	0.80774	0.707064	0.323956	1.57042	0.387365	0.843479	0.319548	2.29913	0.733982
oleoyl-linoleoyl-glycerol (18:1/18:2) [2]	Lipid	Diacylglycerol	1.16357	0.575609	2.40108	0.676686	0.704642	0.323437	1.55352	0.380015	0.806771	0.311478	2.14639	0.661254
oleoyl-oleoyl-glycerol (18:1/18:1) [1]*	Lipid	Diacylglycerol	1.32188	0.674903	2.77768	0.439417	0.947769	0.46785	2.08558	0.887867	1.27164	0.500104	3.68287	0.637944
oleoyl-oleoyl-glycerol (18:1/18:1) [2]*	Lipid	Diacylglycerol	1.371	0.707627	2.75779	0.362305	0.791274	0.39373	1.64394	0.519301	0.985716	0.414895	2.48798	0.974787
palmitoleoyl-arachidonoyl-glycerol (16:1/20:4) [2]*	Lipid	Diacylglycerol	1.20572	0.79886	1.90149	0.394217	1.1688	0.741479	1.94645	0.522505	1.10468	0.640085	2.06229	0.735227
palmitoleoyl-linoleoyl-glycerol (16:1/18:2) [1]*	Lipid	Diacylglycerol	1.11725	0.668168	1.98143	0.68799	1.14999	0.641986	2.22741	0.658415	1.11404	0.55183	2.51135	0.778949
palmitoyl-arachidonoyl-glycerol (16:0/20:4) [1]*	Lipid	Diacylglycerol	1.18029	0.774711	1.83993	0.450071	1.14028	0.715672	1.86708	0.588958	0.935405	0.534775	1.67466	0.816824
palmitoyl-arachidonoyl-glycerol (16:0/20:4) [2]*	Lipid	Diacylglycerol	0.911778	0.578493	1.48885	0.700071	1.78914	0.97907	3.57701	0.0769693	1.02797	0.549241	2.08522	0.934735
palmitoyl-docosahexaenoyl-glycerol (16:0/22:6) [1]*	Lipid	Diacylglycerol	0.985624	0.643135	1.56444	0.948821	1.72255	0.980698	3.26837	0.0758527	1.09297	0.597605	2.18104	0.786031
palmitoyl-linoleoyl-glycerol (16:0/18:2) [1]*	Lipid	Diacylglycerol	1.11524	0.607915	2.15322	0.735392	0.740271	0.397393	1.45904	0.362202	1.09213	0.486687	2.69692	0.840648
palmitoyl-linoleoyl-glycerol (16:0/18:2) [2]*	Lipid	Diacylglycerol	1.00702	0.563393	1.87728	0.981812	0.8407	0.451059	1.64957	0.59924	0.805217	0.383676	1.82368	0.585642
palmitoyl-oleoyl-glycerol (16:0/18:1) [1]*	Lipid	Diacylglycerol	1.14665	0.738798	1.87534	0.561355	1.11752	0.687327	1.94217	0.671627	1.60805	0.826746	3.69358	0.205433
palmitoyl-oleoyl-glycerol (16:0/18:1) [2]*	Lipid	Diacylglycerol	1.56537	0.822162	3.13105	0.188774	0.905439	0.468158	1.84599	0.775906	1.66083	0.683479	4.43147	0.288143
stearoyl-arachidonoyl-glycerol (18:0/20:4) [1]*	Lipid	Diacylglycerol	0.706191	0.405602	1.28108	0.233406	0.693197	0.381349	1.32893	0.247254	0.611664	0.308073	1.30467	0.178359
stearoyl-arachidonoyl-glycerol (18:0/20:4) [2]*	Lipid	Diacylglycerol	0.705498	0.439349	1.16069	0.157188	1.45791	0.801831	2.8333	0.240051	0.807021	0.425968	1.61539	0.525175
N-palmitoyl-sphinganine (d18:0/16:0)	Lipid	Dihydroceramides	1.12649	0.515914	2.41282	0.76159	0.706874	0.287032	1.68222	0.44104	0.785913	0.262631	2.24345	0.659072
N-stearoyl-sphinganine (d18:0/18:0)*	Lipid	Dihydroceramides	0.887136	0.544881	1.50461	0.642626	0.608606	0.365457	1.04917	0.0626455	0.730509	0.38655	1.48433	0.356573
behenoyl dihydrosphingomyelin (d18:0/22:0)*	Lipid	Dihydrosphingomyelins	1.10891	0.532808	2.28356	0.780035	0.725739	0.314801	1.63288	0.443837	0.617921	0.223926	1.64364	0.341779
myristoyl dihydrosphingomyelin (d18:0/14:0)*	Lipid	Dihydrosphingomyelins	0.629934	0.265576	1.48194	0.291037	0.288446	0.107317	0.756398	0.0122949	0.286483	0.0861245	0.923369	0.038183
palmitoyl dihydrosphingomyelin (d18:0/16:0)*	Lipid	Dihydrosphingomyelins	0.684736	0.23498	1.95289	0.482082	0.708524	0.215201	2.2721	0.565436	0.391231	0.0885249	1.62935	0.204748
sphingomyelin (d18:0/18:0, d19:0/17:0)*	Lipid	Dihydrosphingomyelins	0.668085	0.317154	1.40326	0.286181	0.711622	0.315523	1.60556	0.410438	0.36598	0.134742	0.958361	0.0429535
sphingomyelin (d18:0/20:0, d16:0/22:0)*	Lipid	Dihydrosphingomyelins	0.7609	0.363877	1.58085	0.46452	0.637184	0.281922	1.42436	0.273561	0.376548	0.138496	0.986962	0.0498575
12-HETE	Lipid	Eicosanoid	0.769497	0.523031	1.1464	0.189741	0.717969	0.467769	1.12057	0.136159	0.533384	0.320175	0.903716	0.0168157
leukotriene B4	Lipid	Eicosanoid	0.60952	0.404616	0.896286	0.0143428	0.867245	0.566532	1.3035	0.501162	0.720238	0.415982	1.19922	0.221718
leukotriene B5	Lipid	Eicosanoid	0.57545	0.326996	0.919924	0.0338786	0.847403	0.507962	1.31821	0.491088	0.638621	0.292313	1.16835	0.193765
arachidonoyl ethanolamide	Lipid	Endocannabinoid	1.13326	0.690154	1.88272	0.623414	0.902739	0.518349	1.57895	0.717133	0.852695	0.433073	1.68278	0.642282
linoleoyl ethanolamide	Lipid	Endocannabinoid	0.864269	0.50625	1.50767	0.599531	0.825662	0.453057	1.54712	0.540302	0.608388	0.294615	1.30277	0.188843
N-linoleoyltaurine*	Lipid	Endocannabinoid	0.950133	0.575325	1.56732	0.840676	0.933447	0.530696	1.64033	0.809785	0.571939	0.27511	1.14783	0.121275
N-oleoylserine	Lipid	Endocannabinoid	0.721665	0.37612	1.40078	0.329872	0.59457	0.287526	1.24558	0.163656	0.586353	0.234942	1.49221	0.258736
N-oleoyltaurine	Lipid	Endocannabinoid	1.08748	0.595333	2.03707	0.789403	1.53974	0.762727	3.18763	0.23799	1.10687	0.471702	2.72177	0.821605
N-palmitoylserine	Lipid	Endocannabinoid	1.26288	0.738989	2.26515	0.410834	1.47516	0.795279	2.95475	0.241211	1.34343	0.646504	3.09821	0.454112
N-stearoylserine*	Lipid	Endocannabinoid	0.694547	0.4032	1.17703	0.179788	0.723881	0.392055	1.30892	0.289687	0.459109	0.194912	0.985481	0.0557697
N-stearoyltaurine	Lipid	Endocannabinoid	0.906907	0.538661	1.57958	0.720578	0.882846	0.4926	1.65599	0.685388	0.969477	0.465001	2.20237	0.937248
arachidonoylcholine	Lipid	Fatty Acid Metabolism (Acyl Choline)	0.812622	0.527721	1.28282	0.357656	1.09728	0.663577	1.89466	0.728015	0.812128	0.460438	1.50528	0.488562
dihomo-linolenoyl-choline	Lipid	Fatty Acid Metabolism (Acyl Choline)	1.0598	0.717237	1.61206	0.777395	1.16876	0.749977	1.89993	0.507903	1.00735	0.598024	1.77884	0.978791
docosahexaenoylcholine	Lipid	Fatty Acid Metabolism (Acyl Choline)	1.07711	0.72089	1.66827	0.727036	1.31202	0.821582	2.21621	0.28021	0.842104	0.506609	1.45569	0.519751
linoleoylcholine*	Lipid	Fatty Acid Metabolism (Acyl Choline)	0.813275	0.53246	1.2642	0.346776	1.04067	0.641159	1.74361	0.875477	0.776137	0.443861	1.40434	0.385625
oleoylcholine	Lipid	Fatty Acid Metabolism (Acyl Choline)	0.838206	0.558431	1.29125	0.407005	1.08574	0.67661	1.82117	0.743972	0.801488	0.472719	1.42981	0.430162
palmitoloelycholine	Lipid	Fatty Acid Metabolism (Acyl Choline)	0.950719	0.620115	1.43625	0.812473	0.957122	0.586596	1.52888	0.856583	0.619057	0.299448	1.16187	0.158462
palmitoylcholine	Lipid	Fatty Acid Metabolism (Acyl Choline)	0.823328	0.543521	1.27594	0.369703	1.09876	0.677696	1.8549	0.713149	0.805787	0.46787	1.45363	0.452442
stearoylcholine*	Lipid	Fatty Acid Metabolism (Acyl Choline)	1.08908	0.755625	1.61515	0.657692	1.08559	0.72332	1.6874	0.701829	0.857408	0.533421	1.41731	0.533116
4-methylhexanoylglutamine	Lipid	Fatty Acid Metabolism (Acyl Glutamine)	1.01362	0.625052	1.6277	0.955587	0.871294	0.501124	1.48445	0.616747	1.05764	0.543879	2.02989	0.866309
hexanoylglutamine	Lipid	Fatty Acid Metabolism (Acyl Glutamine)	1.34902	0.781877	2.39157	0.29381	1.24504	0.677789	2.35784	0.491088	1.36971	0.636309	3.05892	0.433554
butyrylcarnitine (C4)	Lipid	Fatty Acid Metabolism (also BCAA Metabolism)	1.9011	0.977487	3.88278	0.0710208	1.09002	0.596231	2.23146	0.799601	1.72374	0.74874	4.32432	0.235932
propionylcarnitine (C3)	Lipid	Fatty Acid Metabolism (also BCAA Metabolism)	2.63106	1.10721	6.3304	0.029164	0.570954	0.215532	1.49833	0.256543	1.36499	0.420275	4.37258	0.602724
propionylglycine	Lipid	Fatty Acid Metabolism (also BCAA Metabolism)	0.782024	0.473498	1.3488	0.35372	1.04875	0.578903	2.06491	0.882276	0.873196	0.439742	1.92787	0.715432
3,4-methyleneheptanoylcarnitine	Lipid	Fatty Acid Metabolism(Acyl Carnitine)	1.60392	1.01287	2.55522	0.0441673	1.2131	0.720575	2.02569	0.460601	1.01572	0.526229	1.90408	0.961646
3-hydroxybutyrylcarnitine (1)	Lipid	Fatty Acid Metabolism(Acyl Carnitine)	1.43406	0.980902	2.14319	0.0688856	1.20392	0.792787	1.8652	0.391626	2.09744	1.17104	4.17765	0.0205411
3-hydroxybutyrylcarnitine (2)	Lipid	Fatty Acid Metabolism(Acyl Carnitine)	1.77193	0.904816	3.45924	0.093393	1.35336	0.638106	2.8291	0.424396	1.72447	0.703934	4.14943	0.226386
3-hydroxyoleoylcarnitine	Lipid	Fatty Acid Metabolism(Acyl Carnitine)	1.39986	0.740658	2.8195	0.324944	0.682141	0.373471	1.32329	0.232364	0.643167	0.314767	1.44666	0.252564
5-dodecenoylcarnitine (C12:1)	Lipid	Fatty Acid Metabolism(Acyl Carnitine)	1.42363	0.735007	2.86722	0.308884	1.07133	0.527893	2.27403	0.853118	0.89447	0.391039	2.18985	0.799193
acetylcarnitine (C2)	Lipid	Fatty Acid Metabolism(Acyl Carnitine)	4.03491	1.56976	10.7798	0.00441174	1.88295	0.672898	5.39028	0.231923	3.48883	0.96685	13.2157	0.0599187
adipoylcarnitine (C6-DC)	Lipid	Fatty Acid Metabolism(Acyl Carnitine)	1.33445	0.770202	2.43369	0.327666	1.00362	0.564668	1.91168	0.990751	3.0058	1.25261	7.29737	0.0146371
adrenoylcarnitine (C22:4)*	Lipid	Fatty Acid Metabolism(Acyl Carnitine)	1.10905	0.679879	1.86112	0.686008	0.466413	0.277223	0.785853	0.00390673	0.768733	0.404323	1.52318	0.433819
arachidonoylcarnitine (C20:4)	Lipid	Fatty Acid Metabolism(Acyl Carnitine)	1.06082	0.608178	1.83342	0.833384	0.405888	0.202702	0.781902	0.00861037	0.700675	0.314975	1.50831	0.37186
arachidoylcarnitine (C20)*	Lipid	Fatty Acid Metabolism(Acyl Carnitine)	0.968392	0.54334	1.89147	0.91878	0.516075	0.296115	0.94556	0.0239016	0.520656	0.264184	1.12277	0.071907
behenoylcarnitine (C22)*	Lipid	Fatty Acid Metabolism(Acyl Carnitine)	1.14531	0.57976	2.33419	0.702642	0.559105	0.271634	1.19085	0.121581	0.757754	0.300182	2.05411	0.572344
cerotoylcarnitine (C26)*	Lipid	Fatty Acid Metabolism(Acyl Carnitine)	0.893633	0.405266	2.00435	0.78227	0.429755	0.180699	1.02728	0.055665	0.641434	0.227964	1.8699	0.406815
cis-4-decenoylcarnitine (C10:1)	Lipid	Fatty Acid Metabolism(Acyl Carnitine)	0.969122	0.464102	2.05343	0.934038	0.813186	0.358467	1.87607	0.624007	0.908656	0.332754	2.54551	0.853661
decanoylcarnitine (C10)	Lipid	Fatty Acid Metabolism(Acyl Carnitine)	1.29915	0.634879	2.67303	0.475221	1.21504	0.543793	2.72092	0.636243	1.29093	0.480451	3.45831	0.61471
dihomo-linolenoylcarnitine (C20:3n3 or 6)*	Lipid	Fatty Acid Metabolism(Acyl Carnitine)	1.19571	0.648922	2.18795	0.563133	0.330057	0.153058	0.68288	0.00355776	0.771957	0.324034	1.77846	0.550354
dihomo-linoleoylcarnitine (C20:2)*	Lipid	Fatty Acid Metabolism(Acyl Carnitine)	1.16224	0.593787	2.27685	0.660426	0.417283	0.191556	0.891349	0.0252808	0.602246	0.235407	1.52387	0.287055
docosahexaenoylcarnitine (C22:6)*	Lipid	Fatty Acid Metabolism(Acyl Carnitine)	0.998601	0.605959	1.68403	0.995704	0.810863	0.466757	1.44476	0.465554	0.618768	0.315725	1.2527	0.169671
docosapentaenoylcarnitine (C22:5n3)*	Lipid	Fatty Acid Metabolism(Acyl Carnitine)	1.03863	0.65711	1.67566	0.87344	0.583374	0.354758	0.964387	0.0337563	0.894034	0.478691	1.73229	0.731301
eicosenoylcarnitine (C20:1)*	Lipid	Fatty Acid Metabolism(Acyl Carnitine)	1.43167	0.669106	3.09801	0.358404	0.728783	0.315098	1.69936	0.461601	0.796801	0.284285	2.25921	0.668395
hexanoylcarnitine (C6)	Lipid	Fatty Acid Metabolism(Acyl Carnitine)	1.64671	0.729871	3.64122	0.219391	1.0723	0.415748	2.63767	0.88274	1.42771	0.452218	4.12484	0.530349
laurylcarnitine (C12)	Lipid	Fatty Acid Metabolism(Acyl Carnitine)	1.55903	0.7419	3.34411	0.247328	1.02	0.452393	2.3521	0.962456	0.831494	0.313829	2.28827	0.715698
lignoceroylcarnitine (C24)*	Lipid	Fatty Acid Metabolism(Acyl Carnitine)	1.40987	0.657796	3.04639	0.378594	0.498586	0.20711	1.18552	0.11673	0.794403	0.270554	2.33279	0.674665
linolenoylcarnitine (C18:3)*	Lipid	Fatty Acid Metabolism(Acyl Carnitine)	1.07027	0.555577	2.03451	0.837145	0.342549	0.151456	0.742399	0.00805874	0.941135	0.375236	2.27334	0.894799
linoleoylcarnitine (C18:2)*	Lipid	Fatty Acid Metabolism(Acyl Carnitine)	1.14581	0.600729	2.17065	0.676944	0.364607	0.163628	0.778815	0.0109818	0.663094	0.260423	1.62351	0.377307
margaroylcarnitine (C17)*	Lipid	Fatty Acid Metabolism(Acyl Carnitine)	1.24714	0.58437	2.66006	0.567162	0.49806	0.210034	1.16466	0.109977	1.01283	0.358313	2.81708	0.980662
myristoleoylcarnitine (C14:1)*	Lipid	Fatty Acid Metabolism(Acyl Carnitine)	1.42071	0.689287	2.99459	0.348486	1.04261	0.472879	2.35083	0.918743	0.821404	0.319779	2.17602	0.687289
myristoylcarnitine (C14)	Lipid	Fatty Acid Metabolism(Acyl Carnitine)	1.85197	0.842086	4.0858	0.125105	0.718402	0.292597	1.74294	0.466881	0.854976	0.286103	2.53612	0.778289
nervonoylcarnitine (C24:1)*	Lipid	Fatty Acid Metabolism(Acyl Carnitine)	1.18268	0.674944	2.34944	0.593028	0.805655	0.472038	1.5161	0.460972	0.858279	0.444486	1.96588	0.680198
octadecanedioylcarnitine (C18-DC)*	Lipid	Fatty Acid Metabolism(Acyl Carnitine)	1.61462	0.862847	2.91147	0.118839	1.43436	0.69845	2.75158	0.299092	1.97602	0.877095	4.07409	0.0774738
octadecenedioylcarnitine (C18:1-DC)*	Lipid	Fatty Acid Metabolism(Acyl Carnitine)	1.4752	0.776124	2.74043	0.225518	1.54984	0.75941	3.0577	0.215956	1.88636	0.804828	4.18481	0.128911
octanoylcarnitine (C8)	Lipid	Fatty Acid Metabolism(Acyl Carnitine)	1.13775	0.541622	2.35326	0.730841	1.03313	0.448425	2.33172	0.938578	1.04133	0.374519	2.80487	0.937909
oleoylcarnitine (C18:1)	Lipid	Fatty Acid Metabolism(Acyl Carnitine)	1.35354	0.689196	2.6322	0.374391	0.423367	0.184243	0.934385	0.037554	0.819614	0.309555	2.0737	0.681281
palmitoleoylcarnitine (C16:1)*	Lipid	Fatty Acid Metabolism(Acyl Carnitine)	1.58956	0.745383	3.36523	0.226985	0.715629	0.297971	1.67909	0.447789	0.823773	0.282503	2.32266	0.718438
palmitoylcarnitine (C16)	Lipid	Fatty Acid Metabolism(Acyl Carnitine)	1.71534	0.76479	3.80353	0.185691	0.540837	0.204409	1.37363	0.205442	0.878441	0.27491	2.65151	0.82261
pimeloylcarnitine/3-methyladipoylcarnitine (C7-DC)	Lipid	Fatty Acid Metabolism(Acyl Carnitine)	1.32561	0.815887	2.20203	0.263156	1.55617	0.896363	2.80716	0.126219	1.70608	0.863973	3.61648	0.139483
stearoylcarnitine (C18)	Lipid	Fatty Acid Metabolism(Acyl Carnitine)	1.30085	0.607138	2.7905	0.498338	0.420935	0.17441	0.999918	0.0515608	0.625115	0.212108	1.80765	0.390095
suberoylcarnitine (C8-DC)	Lipid	Fatty Acid Metabolism(Acyl Carnitine)	1.57612	0.983305	2.56083	0.0612578	1.63451	0.966639	2.81572	0.0701116	2.39047	1.22801	4.89626	0.0129017
ximenoylcarnitine (C26:1)*	Lipid	Fatty Acid Metabolism(Acyl Carnitine)	0.668668	0.290256	1.55075	0.345262	0.52524	0.211069	1.31587	0.166328	0.515473	0.176257	1.54073	0.229201
3-hydroxybutyroylglycine**	Lipid	Fatty Acid Metabolism(Acyl Glycine)	1.35241	0.714014	2.58955	0.358195	1.17021	0.573448	2.41345	0.668305	1.88558	0.774984	4.63303	0.163974
hexanoylglycine	Lipid	Fatty Acid Metabolism(Acyl Glycine)	1.05637	0.652116	1.79464	0.830749	1.269	0.723208	2.3982	0.432551	1.17364	0.604733	2.51202	0.656148
N-linoleoylglycine	Lipid	Fatty Acid Metabolism(Acyl Glycine)	1.05321	0.645432	1.72038	0.834937	1.4229	0.821734	2.50948	0.212363	0.653494	0.322187	1.28217	0.222245
N-palmitoylglycine	Lipid	Fatty Acid Metabolism(Acyl Glycine)	1.22633	0.502949	2.89762	0.647208	2.26006	0.863032	5.76296	0.0904509	0.767084	0.207744	2.61361	0.682163
malonylcarnitine	Lipid	Fatty Acid Synthesis	1.20225	0.744292	1.94493	0.449722	1.52101	0.892506	2.63337	0.125872	2.41099	1.22993	5.06818	0.0136513
2-aminoheptanoate	Lipid	Fatty Acid, Amino	1.99679	0.87341	4.61368	0.102219	2.27951	0.902986	5.83936	0.0823745	1.83473	0.588534	5.76445	0.294736
2-aminooctanoate	Lipid	Fatty Acid, Amino	2.50307	1.23571	5.22565	0.0124443	1.36722	0.645473	2.97625	0.422115	1.77562	0.703656	4.67266	0.233869
N-acetyl-2-aminooctanoate*	Lipid	Fatty Acid, Amino	2.12674	1.07082	4.28336	0.0323023	1.36802	0.639057	2.93659	0.419092	2.12076	0.846038	5.42449	0.111005
(14 or 15)-methylpalmitate (a17:0 or i17:0)	Lipid	Fatty Acid, Branched	1.00165	0.476286	2.08344	0.996509	1.36871	0.597541	3.09484	0.453697	0.587806	0.202944	1.65765	0.321751
(16 or 17)-methylstearate (a19:0 or i19:0)	Lipid	Fatty Acid, Branched	0.914364	0.423385	1.92864	0.816698	1.4395	0.622945	3.24481	0.385527	0.797306	0.269948	2.22092	0.6735
2-hydroxyphytanate*	Lipid	Fatty Acid, Branched	1.16165	0.587982	2.25626	0.661564	1.11997	0.518	2.36973	0.769844	0.947011	0.358997	2.42609	0.910902
2-hydroxyglutarate	Lipid	Fatty Acid, Dicarboxylate	1.09272	0.670535	1.83335	0.728102	1.02175	0.593658	1.82184	0.939595	1.48027	0.725423	3.3445	0.30848
3-carboxy-4-methyl-5-pentyl-2-furanpropionate (3-CMPFP)**	Lipid	Fatty Acid, Dicarboxylate	2.24326	1.05221	4.88252	0.0381688	1.22718	0.531694	2.85046	0.63259	1.42271	0.51684	3.91532	0.494239
3-carboxy-4-methyl-5-propyl-2-furanpropanoate (CMPF)	Lipid	Fatty Acid, Dicarboxylate	0.916245	0.597856	1.43467	0.694257	1.26002	0.764561	2.1546	0.381112	0.750071	0.433215	1.34944	0.317475
3-methyladipate	Lipid	Fatty Acid, Dicarboxylate	1.3051	0.788046	2.22979	0.313623	1.78789	0.987092	3.4104	0.0653025	1.65662	0.805487	3.67229	0.191073
4-hydroxy-2-oxoglutaric acid	Lipid	Fatty Acid, Dicarboxylate	1.65194	0.959797	3.1792	0.0986978	1.45514	0.825764	2.89897	0.238249	1.84379	0.875174	4.69121	0.152941
azelate (C9-DC)	Lipid	Fatty Acid, Dicarboxylate	0.947432	0.568616	1.59857	0.837074	1.55858	0.858433	2.9345	0.154923	0.987595	0.482066	2.06625	0.972986
docosadioate (C22-DC)	Lipid	Fatty Acid, Dicarboxylate	0.624088	0.30523	1.26216	0.191857	1.18145	0.536568	2.57361	0.677189	1.26146	0.47067	3.32097	0.642709
dodecadienoate (12:2)*	Lipid	Fatty Acid, Dicarboxylate	1.00258	0.479852	2.1939	0.994688	1.11007	0.483705	2.71588	0.812131	0.52181	0.207523	1.39108	0.175622
dodecanedioate (C12-DC)	Lipid	Fatty Acid, Dicarboxylate	1.14316	0.607162	2.11334	0.673169	1.33449	0.660102	2.63972	0.412768	1.45223	0.614243	3.31462	0.383449
dodecenedioate (C12:1-DC)*	Lipid	Fatty Acid, Dicarboxylate	1.08549	0.630043	1.89267	0.77002	1.61651	0.864995	3.0531	0.135362	1.50441	0.700111	3.24407	0.296732
eicosanodioate (C20-DC)	Lipid	Fatty Acid, Dicarboxylate	1.01153	0.486603	2.01232	0.974682	1.32877	0.601374	2.78985	0.466135	1.33683	0.496933	3.30158	0.546288
glutarate (C5-DC)	Lipid	Fatty Acid, Dicarboxylate	1.71108	0.984883	3.15879	0.0707118	0.915773	0.542022	1.63508	0.753347	1.53916	0.734546	3.6284	0.291235
heptenedioate (C7:1-DC)*	Lipid	Fatty Acid, Dicarboxylate	1.84675	0.956674	3.87058	0.0864864	1.14644	0.616842	2.3425	0.686673	1.33203	0.632203	3.24381	0.489412
hexadecanedioate (C16-DC)	Lipid	Fatty Acid, Dicarboxylate	1.35869	0.722705	2.45721	0.323598	2.04932	1.06192	3.8458	0.0274281	1.94752	0.865215	4.11664	0.0901276
hexadecenedioate (C16:1-DC)*	Lipid	Fatty Acid, Dicarboxylate	1.54987	0.846157	2.74578	0.14201	2.2711	1.20942	4.17752	0.00878385	2.10492	0.9682	4.31646	0.0480941
hydroxy-CMPF*	Lipid	Fatty Acid, Dicarboxylate	0.7905	0.517008	1.2369	0.288278	1.03495	0.630747	1.77048	0.896057	0.568428	0.331293	1.00799	0.0438296
maleate	Lipid	Fatty Acid, Dicarboxylate	1.15967	0.576395	2.21545	0.665063	1.47147	0.705874	2.90272	0.280212	1.13589	0.446676	2.58284	0.774264
octadecadienedioate (C18:2-DC)*	Lipid	Fatty Acid, Dicarboxylate	0.729704	0.38333	1.34372	0.323964	1.44669	0.746413	2.72608	0.261709	1.23186	0.53385	2.67795	0.610852
octadecanedioate (C18-DC)	Lipid	Fatty Acid, Dicarboxylate	1.05726	0.550052	2.07009	0.869469	1.62251	0.764412	3.48367	0.211951	1.72652	0.676818	4.41478	0.255414
octadecenedioate (C18:1-DC)*	Lipid	Fatty Acid, Dicarboxylate	0.932585	0.459649	1.84789	0.843749	1.29005	0.59186	2.74662	0.514136	1.27395	0.482788	3.23399	0.616555
sebacate (C10-DC)	Lipid	Fatty Acid, Dicarboxylate	1.11249	0.688774	1.83055	0.66763	1.3372	0.7772	2.37662	0.305555	1.1034	0.576148	2.19048	0.771009
suberate (C8-DC)	Lipid	Fatty Acid, Dicarboxylate	0.9396	0.586172	1.55979	0.801657	1.87013	0.997549	3.91149	0.069901	1.35057	0.66754	3.09754	0.436282
tetradecanedioate (C14-DC)	Lipid	Fatty Acid, Dicarboxylate	1.29247	0.713356	2.2932	0.387552	2.02838	1.07056	3.79027	0.0273944	1.63904	0.731049	3.51428	0.21465
12,13-DiHOME	Lipid	Fatty Acid, Dihydroxy	0.990607	0.615279	1.64059	0.969765	0.983461	0.581265	1.72397	0.951777	0.854211	0.457808	1.66182	0.62903
9,10-DiHOME	Lipid	Fatty Acid, Dihydroxy	1.2701	0.784182	2.10666	0.340449	1.16221	0.682277	2.03357	0.587191	1.32572	0.681374	2.73409	0.422077
13-HODE + 9-HODE	Lipid	Fatty Acid, Monohydroxy	0.604386	0.321292	1.11859	0.115589	0.894998	0.452602	1.6786	0.744054	0.666244	0.292252	1.49021	0.341569
14-HDoHE/17-HDoHE	Lipid	Fatty Acid, Monohydroxy	1.03485	0.698228	1.54886	0.865565	0.789324	0.50866	1.22605	0.289227	0.795094	0.463643	1.36764	0.40223
16-hydroxypalmitate	Lipid	Fatty Acid, Monohydroxy	1.0952	0.47553	2.43907	0.82687	1.36258	0.545231	3.28221	0.497579	1.05437	0.336243	3.0828	0.925081
2-hydroxyarachidate*	Lipid	Fatty Acid, Monohydroxy	0.82163	0.350855	1.95259	0.654764	2.84862	1.089	7.34601	0.0306861	0.733903	0.230146	2.46811	0.615121
2-hydroxybehenate	Lipid	Fatty Acid, Monohydroxy	0.713124	0.288002	1.6829	0.452144	1.50965	0.578916	3.75149	0.385742	0.80745	0.224139	2.63352	0.733552
2-hydroxydecanoate	Lipid	Fatty Acid, Monohydroxy	1.38927	0.661119	2.78776	0.368199	1.20183	0.507936	2.64922	0.661225	1.50501	0.528854	3.87217	0.417869
2-hydroxylaurate	Lipid	Fatty Acid, Monohydroxy	1.33434	0.65339	3.36795	0.49527	0.715371	0.404541	1.44732	0.286472	0.733889	0.386777	1.705	0.393443
2-hydroxymyristate	Lipid	Fatty Acid, Monohydroxy	0.632085	0.355641	1.06784	0.0989887	0.492156	0.238483	0.918663	0.0365112	0.9641	0.464141	1.89988	0.917849
2-hydroxynervonate*	Lipid	Fatty Acid, Monohydroxy	0.593605	0.249227	1.36192	0.228173	1.3671	0.542832	3.32124	0.497634	0.755634	0.226201	2.38037	0.641333
2-hydroxyoctanoate	Lipid	Fatty Acid, Monohydroxy	2.12214	1.0769	4.14431	0.0275375	1.12485	0.499292	2.42415	0.769867	2.11483	0.822799	5.20698	0.109532
2-hydroxypalmitate	Lipid	Fatty Acid, Monohydroxy	0.580708	0.218988	1.46305	0.261266	1.71813	0.625086	4.52299	0.28168	0.623499	0.154397	2.27281	0.491036
2-hydroxystearate	Lipid	Fatty Acid, Monohydroxy	0.875984	0.335819	2.19009	0.781492	2.30388	0.834664	6.16393	0.100091	1.06756	0.272653	3.80282	0.922377
3-hydroxydecanoate	Lipid	Fatty Acid, Monohydroxy	1.07739	0.535305	2.15762	0.833899	1.42406	0.653516	3.0747	0.370604	0.813071	0.310859	2.09754	0.671772
3-hydroxyhexanoate	Lipid	Fatty Acid, Monohydroxy	1.62869	0.74515	3.54427	0.218967	1.65903	0.691271	3.93943	0.252771	1.22801	0.414347	3.51908	0.705932
3-hydroxylaurate	Lipid	Fatty Acid, Monohydroxy	1.12536	0.586567	2.19119	0.725044	1.36518	0.655889	2.89355	0.410743	0.696145	0.293478	1.68221	0.414863
3-hydroxymyristate	Lipid	Fatty Acid, Monohydroxy	1.42415	0.737356	2.8265	0.301578	1.71499	0.807948	3.77487	0.169728	0.769232	0.325719	1.90532	0.559477
3-hydroxyoctanoate	Lipid	Fatty Acid, Monohydroxy	1.21947	0.598867	2.37436	0.571584	1.3214	0.602064	2.73285	0.469538	1.39686	0.536275	3.31619	0.472384
3-hydroxyoleate*	Lipid	Fatty Acid, Monohydroxy	1.11037	0.69016	1.89521	0.682744	2.09557	1.09022	4.48921	0.0405195	0.779803	0.436257	1.51243	0.427227
3-hydroxysebacate	Lipid	Fatty Acid, Monohydroxy	1.29622	0.808553	2.12631	0.291574	1.81733	1.0492	3.25999	0.038484	1.95534	0.99588	4.02945	0.0597314
3-hydroxystearate	Lipid	Fatty Acid, Monohydroxy	0.950831	0.636878	1.47778	0.812786	1.38404	0.832423	2.55348	0.248244	0.912425	0.535786	1.68189	0.749323
5-hydroxyhexanoate	Lipid	Fatty Acid, Monohydroxy	1.0464	0.531776	2.16836	0.899288	2.77385	1.16303	6.9618	0.0255688	2.61584	0.907737	8.07375	0.0852186
8-hydroxyoctanoate	Lipid	Fatty Acid, Monohydroxy	1.2932	0.854302	1.95646	0.221211	1.20972	0.758548	1.91881	0.417784	1.14233	0.637607	2.00914	0.645441
9-hydroxystearate	Lipid	Fatty Acid, Monohydroxy	0.912821	0.531766	1.65657	0.751764	0.660115	0.378497	1.21399	0.159177	0.795586	0.399349	1.75751	0.541529
alpha-hydroxycaproate	Lipid	Fatty Acid, Monohydroxy	0.867139	0.539542	1.38991	0.552963	0.687675	0.399345	1.16726	0.168464	0.624128	0.316629	1.1937	0.159478
glycerol	Lipid	Glycerolipid Metabolism	1.1547	0.558629	2.39011	0.697461	1.04908	0.464276	2.36784	0.908022	0.610859	0.222359	1.65911	0.334887
glycerol 3-phosphate	Lipid	Glycerolipid Metabolism	0.994583	0.598263	1.75718	0.984112	1.20961	0.662805	2.43646	0.563328	1.27256	0.60318	3.13913	0.562659
glycerophosphoglycerol	Lipid	Glycerolipid Metabolism	1.13627	0.729544	1.80383	0.578133	0.792865	0.486638	1.29878	0.350893	0.745698	0.407986	1.36727	0.3366
glycosyl ceramide (d18:1/20:0, d16:1/22:0)*	Lipid	Hexosylceramides (HCER)	0.83436	0.352664	1.98621	0.680416	0.925124	0.355929	2.43139	0.873465	0.369061	0.114447	1.17143	0.0911514
glycosyl ceramide (d18:1/23:1, d17:1/24:1)*	Lipid	Hexosylceramides (HCER)	0.808913	0.534548	1.23606	0.318538	1.00256	0.626303	1.6486	0.991667	0.71203	0.402436	1.26968	0.241043
glycosyl ceramide (d18:2/24:1, d18:1/24:2)*	Lipid	Hexosylceramides (HCER)	0.438047	0.182641	1.02853	0.0603496	0.730883	0.282124	1.87618	0.515078	0.143082	0.0391868	0.478145	0.00217229
glycosyl-N-behenoyl-sphingadienine (d18:2/22:0)*	Lipid	Hexosylceramides (HCER)	0.630448	0.28409	1.41521	0.258526	0.671249	0.276128	1.65878	0.381941	0.157041	0.0504474	0.468291	0.00103735
glycosyl-N-nervonoyl-sphingosine (d18:1/24:1)*	Lipid	Hexosylceramides (HCER)	0.559342	0.30839	1.04287	0.0583184	1.43675	0.659852	3.41368	0.389346	0.482605	0.226802	1.10944	0.0672189
glycosyl-N-palmitoyl-sphingosine (d18:1/16:0)	Lipid	Hexosylceramides (HCER)	0.693264	0.27412	1.75242	0.437359	0.770392	0.275512	2.16095	0.618286	0.286985	0.0801934	0.988726	0.0500558
glycosyl-N-stearoyl-sphingosine (d18:1/18:0)	Lipid	Hexosylceramides (HCER)	0.585345	0.242752	1.40371	0.230242	1.02536	0.389872	2.71974	0.959597	0.220538	0.0658841	0.708642	0.0120544
glycosyl-N-tricosanoyl-sphingadienine (d18:2/23:0)*	Lipid	Hexosylceramides (HCER)	0.838827	0.45757	1.65353	0.589438	1.1269	0.55183	2.56589	0.760673	0.528181	0.263666	1.1619	0.0863094
myo-inositol	Lipid	Inositol Metabolism	2.27307	1.08364	4.93042	0.0326912	1.58123	0.70619	3.63505	0.275481	1.77629	0.660902	4.87548	0.266213
3-hydroxybutyrate (BHBA)	Lipid	Ketone Bodies	1.32661	0.791019	2.18217	0.272702	1.52759	0.858009	2.66174	0.140128	1.41046	0.680596	2.80487	0.337507
lactosyl-N-behenoyl-sphingosine (d18:1/22:0)*	Lipid	Lactosylceramides (LCER)	0.993453	0.522304	1.91945	0.984232	0.644328	0.323507	1.31431	0.218089	0.685147	0.300096	1.63994	0.382223
lactosyl-N-nervonoyl-sphingosine (d18:1/24:1)*	Lipid	Lactosylceramides (LCER)	0.569899	0.254789	1.23708	0.163985	0.550191	0.221844	1.31757	0.190564	0.162516	0.0497532	0.509583	0.0020793
lactosyl-N-palmitoyl-sphingosine (d18:1/16:0)	Lipid	Lactosylceramides (LCER)	0.796342	0.298521	2.04382	0.64269	0.524535	0.169413	1.54963	0.253558	0.0903441	0.0194496	0.384483	0.0015096
10-heptadecenoate (17:1n7)	Lipid	Long Chain Fatty Acid	1.10631	0.581244	2.11506	0.758887	1.49774	0.725205	3.11411	0.276714	0.731626	0.304019	1.77839	0.488
10-nonadecenoate (19:1n9)	Lipid	Long Chain Fatty Acid	1.15877	0.591868	2.27489	0.667438	1.66671	0.780748	3.57918	0.187656	0.623356	0.245751	1.58519	0.319917
arachidate (20:0)	Lipid	Long Chain Fatty Acid	1.5869	0.651589	3.77548	0.300912	1.36029	0.490496	3.6221	0.546374	0.847624	0.233409	2.95476	0.799893
eicosenoate (20:1)	Lipid	Long Chain Fatty Acid	1.18474	0.617839	2.27215	0.608881	2.01073	0.967209	4.22823	0.0624971	0.687737	0.273253	1.69399	0.419667
erucate (22:1n9)	Lipid	Long Chain Fatty Acid	1.23466	0.652487	2.23538	0.500019	1.62457	0.812236	3.09413	0.151698	0.837468	0.3165	2.03657	0.710234
margarate (17:0)	Lipid	Long Chain Fatty Acid	1.20746	0.565182	2.5318	0.621565	1.78149	0.771194	4.03322	0.169925	0.74662	0.252756	2.12649	0.591558
myristate (14:0)	Lipid	Long Chain Fatty Acid	1.19017	0.594153	2.37772	0.621898	1.50069	0.689647	3.26085	0.304576	0.723308	0.273117	1.88028	0.509947
myristoleate (14:1n5)	Lipid	Long Chain Fatty Acid	1.06517	0.554269	2.06853	0.850657	1.30394	0.622891	2.77318	0.485323	0.795795	0.326019	1.97143	0.618201
nonadecanoate (19:0)	Lipid	Long Chain Fatty Acid	1.09701	0.46083	2.51966	0.830637	2.19248	0.869175	5.36143	0.0884336	0.707611	0.200004	2.3233	0.582217
oleate/vaccenate (18:1)	Lipid	Long Chain Fatty Acid	1.26587	0.614836	2.72846	0.534954	1.94151	0.823913	4.84653	0.142507	0.756102	0.296772	2.1014	0.575043
palmitate (16:0)	Lipid	Long Chain Fatty Acid	1.41313	0.622274	3.29503	0.415588	1.96728	0.768784	5.2082	0.165347	0.768396	0.255302	2.41936	0.645935
palmitoleate (16:1n7)	Lipid	Long Chain Fatty Acid	1.1537	0.63195	2.12484	0.643443	1.62299	0.818986	3.26043	0.16871	0.778943	0.340666	1.80107	0.556035
pentadecanoate (15:0)	Lipid	Long Chain Fatty Acid	1.19892	0.502767	2.73811	0.673933	1.70592	0.663989	4.17564	0.252497	0.8086	0.227561	2.58579	0.732007
stearate (18:0)	Lipid	Long Chain Fatty Acid	1.2234	0.481687	3.03782	0.667095	2.32237	0.838247	6.32728	0.10091	0.657656	0.172342	2.36822	0.530797
1-arachidonoyl-GPA (20:4)	Lipid	Lysophospholipid	1.17013	0.747063	1.84802	0.494413	1.12526	0.678775	1.88309	0.648326	1.44576	0.763817	2.83771	0.266815
1-arachidonoyl-GPC (20:4n6)*	Lipid	Lysophospholipid	0.715342	0.31455	1.63408	0.424299	1.1706	0.466674	2.98071	0.738637	1.0658	0.346962	3.32497	0.911793
1-arachidonoyl-GPE (20:4n6)*	Lipid	Lysophospholipid	1.18691	0.471338	3.03858	0.718016	1.12905	0.402574	3.2466	0.819392	1.17831	0.334691	4.37816	0.802126
1-arachidonoyl-GPI (20:4)*	Lipid	Lysophospholipid	0.568881	0.250988	1.25659	0.169065	1.90019	0.796692	4.48693	0.144204	1.16962	0.389165	3.40515	0.776599
1-lignoceroyl-GPC (24:0)	Lipid	Lysophospholipid	1.52236	0.802351	3.41371	0.252651	0.863196	0.498872	1.68191	0.629331	0.836202	0.434844	1.92847	0.629587
1-linolenoyl-GPC (18:3)*	Lipid	Lysophospholipid	0.600516	0.282254	1.22146	0.17162	0.838641	0.370845	1.80337	0.662095	1.04151	0.387521	2.60228	0.933085
1-linoleoyl-GPA (18:2)*	Lipid	Lysophospholipid	1.22808	0.69096	2.3251	0.505836	0.890458	0.495582	1.71075	0.711884	0.856625	0.42661	1.91283	0.683113
1-linoleoyl-GPC (18:2)	Lipid	Lysophospholipid	0.376758	0.130049	1.05695	0.0673571	0.743465	0.235961	2.2599	0.606963	0.744843	0.183417	2.82472	0.673235
1-linoleoyl-GPE (18:2)*	Lipid	Lysophospholipid	0.981431	0.426958	2.21683	0.964358	0.690915	0.268641	1.73001	0.435803	1.12134	0.364721	3.3505	0.839266
1-linoleoyl-GPG (18:2)*	Lipid	Lysophospholipid	0.921898	0.524177	1.76671	0.791111	1.18563	0.597049	2.71802	0.657225	0.947692	0.438254	2.47408	0.901685
1-linoleoyl-GPI (18:2)*	Lipid	Lysophospholipid	0.616085	0.29031	1.28274	0.200173	1.06327	0.46496	2.40495	0.883351	0.584484	0.202945	1.6307	0.310841
1-oleoyl-GPC (18:1)	Lipid	Lysophospholipid	0.567812	0.191816	1.63249	0.299316	0.650619	0.19612	2.08876	0.475616	0.710983	0.165607	2.90501	0.640166
1-oleoyl-GPE (18:1)	Lipid	Lysophospholipid	0.873409	0.387129	1.91146	0.73907	0.794696	0.316289	1.91425	0.615984	1.5517	0.530157	4.35432	0.411211
1-oleoyl-GPG (18:1)*	Lipid	Lysophospholipid	1.02383	0.62167	1.68121	0.92569	1.07904	0.616979	1.88669	0.788208	1.28379	0.647933	2.58553	0.474486
1-oleoyl-GPI (18:1)*	Lipid	Lysophospholipid	0.744279	0.391866	1.4043	0.363143	1.1395	0.557578	2.3324	0.71988	1.05492	0.435648	2.55716	0.905468
1-palmitoleoyl-GPC (16:1)*	Lipid	Lysophospholipid	0.860229	0.360415	2.00284	0.730427	0.919271	0.347826	2.35458	0.862895	0.555483	0.162548	1.80354	0.338082
1-palmitoyl-GPA (16:0)	Lipid	Lysophospholipid	1.05666	0.655563	1.68902	0.81852	1.33679	0.789672	2.26568	0.277237	1.13356	0.587238	2.16203	0.703411
1-palmitoyl-GPC (16:0)	Lipid	Lysophospholipid	0.739871	0.233785	2.30204	0.604628	0.764503	0.212989	2.69124	0.677254	0.533184	0.111489	2.44992	0.423203
1-palmitoyl-GPE (16:0)	Lipid	Lysophospholipid	1.28382	0.548798	3.01474	0.564547	2.01146	0.775929	5.27467	0.151941	0.757166	0.234016	2.44528	0.641426
1-palmitoyl-GPG (16:0)*	Lipid	Lysophospholipid	1.15857	0.666159	2.09284	0.612241	1.3106	0.696622	2.61491	0.419399	1.06725	0.503521	2.43387	0.869966
1-palmitoyl-GPI (16:0)	Lipid	Lysophospholipid	0.790775	0.476441	1.33236	0.369252	1.29124	0.716571	2.40491	0.406988	0.79246	0.403746	1.61088	0.507964
1-stearoyl-GPC (18:0)	Lipid	Lysophospholipid	0.687272	0.21956	2.13821	0.517626	0.44169	0.123774	1.55436	0.204757	0.422878	0.0906434	1.92546	0.268822
1-stearoyl-GPE (18:0)	Lipid	Lysophospholipid	1.3983	0.586096	3.32483	0.448254	1.07449	0.40565	2.8218	0.884471	1.25524	0.382158	4.07519	0.706611
1-stearoyl-GPG (18:0)	Lipid	Lysophospholipid	1.13917	0.69342	1.86651	0.603955	0.742996	0.411819	1.30013	0.307141	0.854649	0.416724	1.69143	0.656419
1-stearoyl-GPI (18:0)	Lipid	Lysophospholipid	0.722036	0.36571	1.37985	0.335199	1.48261	0.730364	2.94331	0.266067	0.7194	0.275257	1.75682	0.48472
1-stearoyl-GPS (18:0)*	Lipid	Lysophospholipid	1.02004	0.683999	1.5134	0.921565	0.719858	0.444398	1.13434	0.165838	0.710771	0.387871	1.24819	0.246545
2-palmitoleoyl-GPC (16:1)*	Lipid	Lysophospholipid	1.04577	0.654642	1.70293	0.853605	0.974029	0.578736	1.67126	0.921976	1.08771	0.57247	2.13985	0.80062
2-palmitoyl-GPC (16:0)*	Lipid	Lysophospholipid	0.82971	0.357149	1.91646	0.662958	1.05668	0.410878	2.69206	0.908494	0.625627	0.193644	2.00091	0.432009
2-stearoyl-GPE (18:0)*	Lipid	Lysophospholipid	1.24775	0.651958	2.36852	0.500339	0.91356	0.434958	1.88953	0.809163	1.01975	0.407063	2.50162	0.96632
1-(1-enyl-oleoyl)-GPE (P-18:1)*	Lipid	Lysoplasmalogen	0.74692	0.358548	1.49981	0.423005	0.477487	0.201176	1.07109	0.0825031	0.358526	0.119327	0.981061	0.0558336
1-(1-enyl-palmitoyl)-GPC (P-16:0)*	Lipid	Lysoplasmalogen	0.46312	0.183859	1.13861	0.0972885	0.690975	0.253859	1.83787	0.463417	0.345935	0.0981099	1.15391	0.0906062
1-(1-enyl-palmitoyl)-GPE (P-16:0)*	Lipid	Lysoplasmalogen	0.737713	0.339754	1.54504	0.430096	0.640812	0.267396	1.46524	0.304056	0.574278	0.196395	1.56157	0.293005
1-(1-enyl-stearoyl)-GPE (P-18:0)*	Lipid	Lysoplasmalogen	0.704212	0.313238	1.51872	0.382847	0.565044	0.225103	1.34214	0.209225	0.504389	0.162842	1.43619	0.216831
10-undecenoate (11:1n1)	Lipid	Medium Chain Fatty Acid	1.62863	0.771357	3.53364	0.208196	1.14955	0.507663	2.6716	0.741689	1.17347	0.434293	3.29293	0.756442
5-dodecenoate (12:1n7)	Lipid	Medium Chain Fatty Acid	1.251	0.69756	2.47022	0.489427	1.50103	0.744018	3.37539	0.298882	0.822784	0.418961	1.90175	0.609587
caprate (10:0)	Lipid	Medium Chain Fatty Acid	1.04367	0.480244	2.17624	0.911511	0.943125	0.387422	2.1678	0.89383	0.851448	0.275874	2.39888	0.770806
caproate (6:0)	Lipid	Medium Chain Fatty Acid	0.855828	0.444567	1.61627	0.635089	1.09534	0.533053	2.21165	0.801003	0.67536	0.262287	1.63311	0.396897
caprylate (8:0)	Lipid	Medium Chain Fatty Acid	1.22846	0.572105	2.5333	0.58696	1.32539	0.562138	2.95817	0.505394	1.03369	0.338847	2.88062	0.951808
heptanoate (7:0)	Lipid	Medium Chain Fatty Acid	1.25035	0.744094	2.14404	0.406833	1.32962	0.740001	2.44984	0.349665	1.31454	0.640314	2.78928	0.46482
laurate (12:0)	Lipid	Medium Chain Fatty Acid	0.996268	0.494637	1.94496	0.991436	0.728534	0.321107	1.57677	0.434569	0.45334	0.155862	1.21799	0.131163
pelargonate (9:0)	Lipid	Medium Chain Fatty Acid	0.818786	0.297783	1.94222	0.675062	1.04508	0.355891	2.57652	0.929954	1.09633	0.285886	3.21805	0.880737
3-hydroxy-3-methylglutarate	Lipid	Mevalonate Metabolism	2.55964	1.10736	6.69696	0.0453695	1.65202	0.79646	4.30029	0.253557	3.11546	1.06788	10.6941	0.0661566
1-arachidonylglycerol (20:4)	Lipid	Monoacylglycerol	0.924116	0.598102	1.47883	0.731076	1.22965	0.7286	2.21243	0.463153	0.703916	0.397987	1.30777	0.242418
1-dihomo-linolenylglycerol (20:3)	Lipid	Monoacylglycerol	1.05431	0.685407	1.66492	0.81432	1.45573	0.869174	2.57634	0.172539	0.923114	0.514872	1.72638	0.793406
1-docosahexaenoylglycerol (22:6)	Lipid	Monoacylglycerol	0.942025	0.639302	1.38689	0.761235	1.12059	0.724893	1.7456	0.609165	0.628434	0.347962	1.08829	0.105968
1-linolenoylglycerol (18:3)	Lipid	Monoacylglycerol	0.847018	0.549672	1.30022	0.447335	0.866725	0.534087	1.40048	0.558177	1.0129	0.561345	1.83525	0.965828
1-linoleoylglycerol (18:2)	Lipid	Monoacylglycerol	0.976388	0.563182	1.6898	0.931902	1.33601	0.720531	2.48557	0.357782	0.857173	0.395088	1.84236	0.693957
1-myristoylglycerol (14:0)	Lipid	Monoacylglycerol	0.895841	0.567974	1.43641	0.640499	1.01457	0.608167	1.74001	0.956705	0.686919	0.37301	1.27788	0.227492
1-oleoylglycerol (18:1)	Lipid	Monoacylglycerol	0.91163	0.55715	1.56916	0.724046	1.19333	0.659638	2.37557	0.584761	1.01436	0.508806	2.28883	0.969903
1-palmitoleoylglycerol (16:1)*	Lipid	Monoacylglycerol	0.911214	0.596599	1.41162	0.670967	1.47293	0.885274	2.54118	0.148616	1.15713	0.632176	2.20655	0.645616
2-linoleoylglycerol (18:2)	Lipid	Monoacylglycerol	0.943957	0.627887	1.44706	0.785482	1.21871	0.757021	2.04308	0.431793	0.909395	0.520857	1.64727	0.744036
2-oleoylglycerol (18:1)	Lipid	Monoacylglycerol	0.824114	0.544368	1.26839	0.367481	1.12621	0.694181	1.90155	0.641484	0.922395	0.520291	1.70269	0.787357
1,2-dilinoleoyl-GPC (18:2/18:2)	Lipid	Phosphatidylcholine (PC)	0.588449	0.240862	1.46472	0.248046	0.35905	0.132503	0.983773	0.0443005	0.458214	0.133003	1.62883	0.22001
1,2-dipalmitoyl-GPC (16:0/16:0)	Lipid	Phosphatidylcholine (PC)	0.797909	0.271478	2.30251	0.678184	0.677652	0.202845	2.21192	0.52209	0.208953	0.0451954	0.901229	0.0393961
1-linoleoyl-2-arachidonoyl-GPC (18:2/20:4n6)*	Lipid	Phosphatidylcholine (PC)	0.710546	0.327275	1.73177	0.414813	0.845498	0.342261	2.51138	0.740514	0.641514	0.225988	2.38054	0.457242
1-linoleoyl-2-linolenoyl-GPC (18:2/18:3)*	Lipid	Phosphatidylcholine (PC)	0.827807	0.476141	1.50851	0.518932	0.716048	0.393354	1.38451	0.295628	0.522897	0.264699	1.12358	0.0747867
1-myristoyl-2-arachidonoyl-GPC (14:0/20:4)*	Lipid	Phosphatidylcholine (PC)	0.99063	0.507825	2.00007	0.97849	0.854385	0.414592	1.83579	0.677781	0.727799	0.311881	1.80494	0.476985
1-myristoyl-2-palmitoyl-GPC (14:0/16:0)	Lipid	Phosphatidylcholine (PC)	0.985897	0.51404	1.90129	0.965949	0.872144	0.421156	1.81146	0.712286	0.7202	0.294811	1.75282	0.468414
1-oleoyl-2-docosahexaenoyl-GPC (18:1/22:6)*	Lipid	Phosphatidylcholine (PC)	0.90372	0.35946	2.28432	0.829552	1.34315	0.474884	3.86289	0.579806	0.240942	0.0626516	0.885401	0.0342656
1-palmitoleoyl-2-linolenoyl-GPC (16:1/18:3)*	Lipid	Phosphatidylcholine (PC)	0.885337	0.563028	1.49141	0.62004	1.13664	0.651466	2.25862	0.682172	0.608128	0.353724	1.12996	0.0875672
1-palmitoyl-2-arachidonoyl-GPC (16:0/20:4n6)	Lipid	Phosphatidylcholine (PC)	0.939613	0.316362	2.88824	0.911838	0.989468	0.293365	3.49993	0.986601	0.922305	0.212199	4.32316	0.915861
1-palmitoyl-2-dihomo-linolenoyl-GPC (16:0/20:3n3 or 6)*	Lipid	Phosphatidylcholine (PC)	1.8929	0.530158	7.25783	0.338314	0.372655	0.0997554	1.46585	0.148092	0.64352	0.125088	3.7021	0.608776
1-palmitoyl-2-docosahexaenoyl-GPC (16:0/22:6)	Lipid	Phosphatidylcholine (PC)	0.99995	0.373721	2.81955	0.999923	2.59927	0.786788	9.36266	0.13	0.279271	0.0781522	1.05281	0.0528777
1-palmitoyl-2-linoleoyl-GPC (16:0/18:2)	Lipid	Phosphatidylcholine (PC)	1.0787	0.32477	3.73755	0.903024	0.591406	0.159635	2.28195	0.437402	0.458364	0.0969984	2.30019	0.331898
1-palmitoyl-2-oleoyl-GPC (16:0/18:1)	Lipid	Phosphatidylcholine (PC)	1.25311	0.442003	3.55264	0.670533	1.01295	0.319082	3.2057	0.982511	0.744675	0.184763	2.98308	0.676646
1-palmitoyl-2-palmitoleoyl-GPC (16:0/16:1)*	Lipid	Phosphatidylcholine (PC)	1.13027	0.555098	2.23763	0.729813	1.16266	0.526506	2.47557	0.701821	0.930104	0.342181	2.37104	0.883039
1-palmitoyl-2-stearoyl-GPC (16:0/18:0)	Lipid	Phosphatidylcholine (PC)	0.842054	0.301444	2.30992	0.740566	0.424737	0.132195	1.33987	0.147003	0.244129	0.0590604	0.994263	0.0497037
1-stearoyl-2-arachidonoyl-GPC (18:0/20:4)	Lipid	Phosphatidylcholine (PC)	1.07786	0.327557	3.57404	0.901884	0.664016	0.173841	2.54151	0.548558	1.1315	0.219922	5.97514	0.883109
1-stearoyl-2-docosahexaenoyl-GPC (18:0/22:6)	Lipid	Phosphatidylcholine (PC)	0.916063	0.406519	2.13027	0.835291	1.69232	0.648301	4.64596	0.294652	0.401399	0.136291	1.24065	0.103459
1-stearoyl-2-linoleoyl-GPC (18:0/18:2)*	Lipid	Phosphatidylcholine (PC)	0.891651	0.269498	3.04998	0.852569	0.329182	0.0869733	1.25971	0.101718	0.403385	0.0786057	2.13214	0.27834
1-stearoyl-2-oleoyl-GPC (18:0/18:1)	Lipid	Phosphatidylcholine (PC)	1.01401	0.372759	2.78123	0.978314	0.557733	0.184899	1.68852	0.299628	0.5571	0.148424	2.12661	0.387837
1,2-dilinoleoyl-GPE (18:2/18:2)*	Lipid	Phosphatidylethanolamine (PE)	1.09916	0.6806	1.77313	0.697336	0.745829	0.426117	1.2773	0.291914	1.23238	0.640784	2.38145	0.528892
1,2-dipalmitoyl-GPE (16:0/16:0)*	Lipid	Phosphatidylethanolamine (PE)	1.15424	0.741135	1.76583	0.514901	0.797304	0.45916	1.32204	0.397774	0.898298	0.458178	1.65919	0.741401
1-oleoyl-2-arachidonoyl-GPE (18:1/20:4)*	Lipid	Phosphatidylethanolamine (PE)	1.57565	0.834038	3.31945	0.198047	0.941608	0.52389	1.89193	0.853059	1.04936	0.503723	2.6324	0.908499
1-oleoyl-2-linoleoyl-GPE (18:1/18:2)*	Lipid	Phosphatidylethanolamine (PE)	2.15045	1.10409	4.38744	0.0299044	1.08491	0.563018	2.21973	0.816029	1.96684	0.818209	5.05838	0.147325
1-palmitoyl-2-arachidonoyl-GPE (16:0/20:4)*	Lipid	Phosphatidylethanolamine (PE)	2.35912	1.12343	5.14195	0.0269386	1.7365	0.777641	4.0575	0.190987	1.88254	0.703609	5.3929	0.224878
1-palmitoyl-2-docosahexaenoyl-GPE (16:0/22:6)*	Lipid	Phosphatidylethanolamine (PE)	2.60006	1.26615	5.57465	0.0114519	2.82133	1.25035	6.7204	0.0155555	2.13661	0.817523	6.07959	0.138357
1-palmitoyl-2-linoleoyl-GPE (16:0/18:2)	Lipid	Phosphatidylethanolamine (PE)	2.57251	1.27087	5.31263	0.00941583	1.41676	0.654781	3.09893	0.37894	1.97544	0.769787	5.18246	0.160837
1-palmitoyl-2-oleoyl-GPE (16:0/18:1)	Lipid	Phosphatidylethanolamine (PE)	1.51703	0.848326	2.72726	0.161277	1.01822	0.530356	1.96109	0.95687	1.32809	0.588407	2.99884	0.495348
1-stearoyl-2-arachidonoyl-GPE (18:0/20:4)	Lipid	Phosphatidylethanolamine (PE)	2.22157	1.02479	5.04541	0.0495518	1.20351	0.53617	2.85532	0.664123	2.08624	0.734952	6.46889	0.185405
1-stearoyl-2-docosahexaenoyl-GPE (18:0/22:6)*	Lipid	Phosphatidylethanolamine (PE)	2.50349	1.19015	5.77056	0.0234719	2.43608	1.06469	6.25613	0.0506269	2.01421	0.785612	6.26471	0.191779
1-stearoyl-2-linoleoyl-GPE (18:0/18:2)*	Lipid	Phosphatidylethanolamine (PE)	2.46108	1.1707	5.28767	0.018927	1.16872	0.519895	2.65147	0.707029	3.00509	1.10313	8.48435	0.0338223
1-stearoyl-2-oleoyl-GPE (18:0/18:1)	Lipid	Phosphatidylethanolamine (PE)	1.35537	0.710563	2.5952	0.356572	0.855947	0.412874	1.76791	0.674641	1.50945	0.617402	3.68186	0.365453
1-palmitoyl-2-arachidonoyl-GPI (16:0/20:4)*	Lipid	Phosphatidylinositol (PI)	1.45669	0.695092	3.06621	0.319225	1.24909	0.542734	2.87459	0.600046	1.0862	0.383956	3.05513	0.875433
1-palmitoyl-2-linoleoyl-GPI (16:0/18:2)	Lipid	Phosphatidylinositol (PI)	1.2458	0.65911	2.52347	0.520887	0.890112	0.466105	1.83997	0.738507	0.948902	0.432473	2.36925	0.903468
1-palmitoyl-2-oleoyl-GPI (16:0/18:1)*	Lipid	Phosphatidylinositol (PI)	1.05779	0.519705	2.15741	0.876737	0.759612	0.34133	1.68106	0.497913	0.638795	0.23562	1.70464	0.373185
1-stearoyl-2-arachidonoyl-GPI (18:0/20:4)	Lipid	Phosphatidylinositol (PI)	1.70778	0.643432	4.61229	0.285837	0.987537	0.332785	2.96213	0.982025	0.862683	0.226701	3.32567	0.828932
1-stearoyl-2-linoleoyl-GPI (18:0/18:2)	Lipid	Phosphatidylinositol (PI)	1.32052	0.542292	3.31989	0.546559	0.674244	0.25637	1.81563	0.428487	0.37131	0.115248	1.21592	0.0977251
1-stearoyl-2-oleoyl-GPI (18:0/18:1)*	Lipid	Phosphatidylinositol (PI)	1.2083	0.561016	2.68723	0.635075	0.668811	0.291803	1.56897	0.346954	0.748026	0.269721	2.14878	0.582183
1-stearoyl-2-arachidonoyl-GPS (18:0/20:4)	Lipid	Phosphatidylserine (PS)	1.11162	0.715092	1.70882	0.63204	0.666945	0.379403	1.11526	0.137301	0.654652	0.320632	1.23432	0.211601
1-stearoyl-2-oleoyl-GPS (18:0/18:1)	Lipid	Phosphatidylserine (PS)	1.25628	0.832788	1.9332	0.286444	0.65638	0.419906	1.02741	0.0636824	0.957642	0.549448	1.72065	0.881122
choline	Lipid	Phospholipid Metabolism	1.76917	0.707684	4.28182	0.211891	0.285175	0.0849913	0.882957	0.0353431	0.563419	0.139918	2.04597	0.401592
choline phosphate	Lipid	Phospholipid Metabolism	1.21143	0.656195	2.23004	0.537253	0.453439	0.212463	0.929543	0.034779	0.778531	0.319353	1.85368	0.574501
glycerophosphoethanolamine	Lipid	Phospholipid Metabolism	0.494674	0.186892	1.25727	0.147329	0.375759	0.12506	1.07732	0.074506	0.363923	0.0953709	1.30897	0.130058
glycerophosphorylcholine (GPC)	Lipid	Phospholipid Metabolism	0.315759	0.118629	0.816644	0.0188474	0.436393	0.151138	1.22987	0.120193	0.418905	0.11656	1.45785	0.176042
phosphoethanolamine	Lipid	Phospholipid Metabolism	1.20869	0.726392	2.03248	0.467972	0.569009	0.310465	1.0173	0.0608483	0.864102	0.418312	1.78304	0.690094
trimethylamine N-oxide	Lipid	Phospholipid Metabolism	1.12693	0.632445	1.97253	0.680295	1.37155	0.726622	2.53152	0.320083	1.01022	0.452388	2.17028	0.979735
1-(1-enyl-palmitoyl)-2-arachidonoyl-GPC (P-16:0/20:4)*	Lipid	Plasmalogen	0.485819	0.202154	1.16941	0.105787	0.529463	0.199699	1.41376	0.201543	0.342742	0.104336	1.12196	0.0759624
1-(1-enyl-palmitoyl)-2-arachidonoyl-GPE (P-16:0/20:4)*	Lipid	Plasmalogen	0.943266	0.43099	2.02175	0.881884	0.636633	0.256928	1.5187	0.317682	0.501329	0.160185	1.46662	0.219759
1-(1-enyl-palmitoyl)-2-linoleoyl-GPC (P-16:0/18:2)*	Lipid	Plasmalogen	0.49961	0.204101	1.20506	0.124494	0.582744	0.21466	1.55933	0.284359	0.506199	0.146485	1.70273	0.274777
1-(1-enyl-palmitoyl)-2-linoleoyl-GPE (P-16:0/18:2)*	Lipid	Plasmalogen	0.985594	0.441226	2.18994	0.971609	0.616957	0.248284	1.50772	0.29263	0.960136	0.323694	2.82531	0.9411
1-(1-enyl-palmitoyl)-2-oleoyl-GPC (P-16:0/18:1)*	Lipid	Plasmalogen	0.618735	0.221158	1.66955	0.350691	1.34235	0.442575	3.95429	0.596947	0.453857	0.104458	1.80071	0.275114
1-(1-enyl-palmitoyl)-2-oleoyl-GPE (P-16:0/18:1)*	Lipid	Plasmalogen	0.985971	0.438869	2.12391	0.971914	0.545155	0.206297	1.3516	0.205348	0.522156	0.156112	1.58941	0.272003
1-(1-enyl-palmitoyl)-2-palmitoleoyl-GPC (P-16:0/16:1)*	Lipid	Plasmalogen	0.759103	0.377257	1.58829	0.449905	1.1931	0.525511	2.87203	0.684374	0.590295	0.24107	1.56918	0.267073
1-(1-enyl-palmitoyl)-2-palmitoyl-GPC (P-16:0/16:0)*	Lipid	Plasmalogen	0.717435	0.26436	1.89972	0.507858	1.29907	0.436075	3.81825	0.635105	0.330216	0.0780552	1.28485	0.119067
1-(1-enyl-stearoyl)-2-arachidonoyl-GPE (P-18:0/20:4)*	Lipid	Plasmalogen	0.875778	0.410024	1.86834	0.731075	0.48149	0.202087	1.13022	0.0950591	0.506135	0.174782	1.43861	0.203885
1-(1-enyl-stearoyl)-2-linoleoyl-GPE (P-18:0/18:2)*	Lipid	Plasmalogen	1.05939	0.472479	2.39739	0.888972	0.458955	0.184954	1.12825	0.0901437	0.768186	0.257914	2.30924	0.635802
1-(1-enyl-stearoyl)-2-oleoyl-GPE (P-18:0/18:1)	Lipid	Plasmalogen	1.01901	0.517562	2.00903	0.956722	0.565983	0.273148	1.18952	0.128181	0.671838	0.281083	1.67288	0.383818
adrenate (22:4n6)	Lipid	Polyunsaturated Fatty Acid (n3 and n6)	0.88945	0.425886	1.80318	0.750255	1.76004	0.811252	3.70622	0.143072	0.549637	0.19367	1.49041	0.251511
arachidonate (20:4n6)	Lipid	Polyunsaturated Fatty Acid (n3 and n6)	0.754118	0.376234	1.50469	0.42382	2.39518	1.10586	5.27897	0.0279235	0.743361	0.288446	1.89982	0.536445
dihomo-linoleate (20:2n6)	Lipid	Polyunsaturated Fatty Acid (n3 and n6)	0.918858	0.456717	1.83909	0.811458	1.7359	0.795758	3.78987	0.165071	0.459658	0.170839	1.21432	0.119363
dihomo-linolenate (20:3n3 or n6)	Lipid	Polyunsaturated Fatty Acid (n3 and n6)	0.972855	0.471906	2.00037	0.940341	2.10494	0.940945	4.76007	0.0709727	0.616056	0.223544	1.66524	0.343083
docosadienoate (22:2n6)	Lipid	Polyunsaturated Fatty Acid (n3 and n6)	1.0743	0.527139	2.17259	0.842539	1.48653	0.670928	3.26502	0.325306	0.584109	0.2117	1.5759	0.293297
docosahexaenoate (DHA; 22:6n3)	Lipid	Polyunsaturated Fatty Acid (n3 and n6)	0.875749	0.462281	1.6381	0.680339	2.20089	1.09416	4.44573	0.0267625	0.531207	0.208228	1.30338	0.175229
docosapentaenoate (n3 DPA; 22:5n3)	Lipid	Polyunsaturated Fatty Acid (n3 and n6)	0.918513	0.480396	1.73232	0.794616	2.17986	1.07859	4.41115	0.0293998	0.652025	0.256215	1.59285	0.357709
docosapentaenoate (n6 DPA; 22:5n6)	Lipid	Polyunsaturated Fatty Acid (n3 and n6)	0.998374	0.504789	1.95939	0.996241	2.30171	1.09064	4.87985	0.0285858	0.737436	0.290465	1.84391	0.517809
docosatrienoate (22:3n3)	Lipid	Polyunsaturated Fatty Acid (n3 and n6)	0.922753	0.583014	1.51042	0.739152	0.838459	0.507095	1.44138	0.505501	0.542076	0.30249	0.995012	0.0417041
docosatrienoate (22:3n6)*	Lipid	Polyunsaturated Fatty Acid (n3 and n6)	0.957749	0.634168	1.452	0.837285	1.49043	0.928363	2.46791	0.106967	1.2359	0.698615	2.254	0.473721
eicosapentaenoate (EPA; 20:5n3)	Lipid	Polyunsaturated Fatty Acid (n3 and n6)	0.739493	0.407665	1.31369	0.311005	1.94683	1.04443	3.62116	0.0349273	0.850778	0.378261	1.85076	0.689087
heneicosapentaenoate (21:5n3)	Lipid	Polyunsaturated Fatty Acid (n3 and n6)	0.980025	0.649788	1.44498	0.92069	1.39821	0.907231	2.13493	0.122074	0.874068	0.473164	1.51209	0.645286
hexadecadienoate (16:2n6)	Lipid	Polyunsaturated Fatty Acid (n3 and n6)	1.06561	0.558715	2.12922	0.851965	1.33432	0.629611	3.01681	0.470675	0.693631	0.304183	1.71234	0.402464
linoleate (18:2n6)	Lipid	Polyunsaturated Fatty Acid (n3 and n6)	1.12475	0.557515	2.33904	0.747632	1.73509	0.765814	4.09463	0.1976	0.694759	0.277216	1.83991	0.449344
linolenate [alpha or gamma; (18:3n3 or 6)]	Lipid	Polyunsaturated Fatty Acid (n3 and n6)	0.947484	0.496664	1.82573	0.870769	1.58736	0.759892	3.37253	0.223841	0.980105	0.40757	2.41337	0.964671
nisinate (24:6n3)	Lipid	Polyunsaturated Fatty Acid (n3 and n6)	0.842082	0.555441	1.27785	0.416687	1.10227	0.692308	1.77774	0.68405	0.700954	0.391313	1.23831	0.222458
stearidonate (18:4n3)	Lipid	Polyunsaturated Fatty Acid (n3 and n6)	0.883529	0.483645	1.59447	0.683691	1.74668	0.908314	3.33936	0.0921983	0.917757	0.404558	2.04719	0.83566
21-hydroxypregnenolone disulfate	Lipid	Pregnenolone Steroids	0.876621	0.47599	1.67504	0.68056	1.13965	0.563419	2.42086	0.72602	0.972374	0.420966	2.42758	0.950354
pregnenediol disulfate (C21H34O8S2)*	Lipid	Pregnenolone Steroids	0.772957	0.432068	1.38885	0.386166	0.751173	0.393269	1.44386	0.3876	0.818168	0.37185	1.81735	0.619726
pregnenediol sulfate (C21H34O5S)*	Lipid	Pregnenolone Steroids	0.963273	0.503513	1.90076	0.912053	1.37727	0.650528	3.00013	0.413551	1.03033	0.422842	2.63928	0.949563
pregnenolone sulfate	Lipid	Pregnenolone Steroids	0.887566	0.529373	1.55369	0.662821	1.18282	0.640133	2.32957	0.610316	0.716107	0.366072	1.51352	0.353255
chenodeoxycholate	Lipid	Primary Bile Acid Metabolism	1.02719	0.722904	1.49851	0.884582	1.26272	0.832819	2.01289	0.296236	0.781698	0.496085	1.26474	0.297025
cholate	Lipid	Primary Bile Acid Metabolism	0.857974	0.596122	1.24218	0.411814	0.650079	0.434097	0.972691	0.0355616	0.588272	0.361591	0.952803	0.0307247
cholic acid glucuronide	Lipid	Primary Bile Acid Metabolism	0.818413	0.527009	1.23547	0.353571	0.706349	0.419727	1.13295	0.166208	0.434724	0.195479	0.834998	0.0218215
glyco-beta-muricholate**	Lipid	Primary Bile Acid Metabolism	1.14739	0.747125	1.76262	0.528112	0.996589	0.614885	1.60593	0.988803	0.779793	0.424761	1.39714	0.408591
glycochenodeoxycholate	Lipid	Primary Bile Acid Metabolism	0.803914	0.474622	1.35559	0.413942	0.835588	0.464379	1.49719	0.546732	0.893331	0.436241	1.82131	0.756539
glycochenodeoxycholate glucuronide (1)	Lipid	Primary Bile Acid Metabolism	0.984796	0.599093	1.65923	0.952965	1.64702	0.900382	3.0875	0.113358	1.23212	0.599348	2.64216	0.583482
glycochenodeoxycholate sulfate	Lipid	Primary Bile Acid Metabolism	0.976467	0.622695	1.58676	0.920247	0.839747	0.517038	1.41951	0.496008	0.71334	0.403317	1.32863	0.263543
glycocholate	Lipid	Primary Bile Acid Metabolism	0.795268	0.495302	1.27012	0.339199	0.767181	0.452619	1.29218	0.320847	0.793773	0.421805	1.48666	0.471102
taurochenodeoxycholate	Lipid	Primary Bile Acid Metabolism	0.844163	0.549298	1.31211	0.444437	0.949086	0.586944	1.56372	0.834028	1.06746	0.592228	1.98873	0.832361
taurocholate	Lipid	Primary Bile Acid Metabolism	0.706115	0.466548	1.04124	0.0875313	0.887472	0.573223	1.34704	0.581429	0.856066	0.497722	1.42415	0.558323
5alpha-pregnan-3beta,20alpha-diol disulfate	Lipid	Progestin Steroids	1.0129	0.593511	1.78395	0.963519	0.889383	0.496119	1.65987	0.702921	1.27727	0.601304	2.91123	0.544084
5alpha-pregnan-3beta,20alpha-diol monosulfate (2)	Lipid	Progestin Steroids	1.43272	0.846963	2.54896	0.200595	1.51991	0.841228	2.91852	0.187605	2.16582	0.993983	5.09076	0.065152
5alpha-pregnan-3beta,20beta-diol monosulfate (1)	Lipid	Progestin Steroids	1.22883	0.763679	2.05499	0.411821	1.49077	0.858958	2.7498	0.1757	0.951843	0.511422	1.86488	0.879948
pregnanediol-3-glucuronide	Lipid	Progestin Steroids	1.96083	1.1055	3.68646	0.0278065	2.40823	1.24415	5.05549	0.0136522	1.71723	0.826375	3.92121	0.170496
3b-hydroxy-5-cholenoic acid	Lipid	Secondary Bile Acid Metabolism	0.983651	0.61611	1.56331	0.944371	0.733715	0.423617	1.24128	0.255228	0.585776	0.285854	1.13209	0.122743
deoxycholate	Lipid	Secondary Bile Acid Metabolism	0.922599	0.599441	1.48884	0.726684	0.691451	0.441226	1.13075	0.120834	0.596352	0.351149	1.07086	0.0653137
glycocholenate sulfate*	Lipid	Secondary Bile Acid Metabolism	0.750238	0.358621	1.54869	0.440607	0.708844	0.311791	1.59017	0.407077	0.447985	0.164007	1.20333	0.113186
glycodeoxycholate	Lipid	Secondary Bile Acid Metabolism	1.03317	0.681655	1.60963	0.881117	0.973639	0.611889	1.60447	0.912997	0.793942	0.455659	1.44441	0.428944
glycodeoxycholate sulfate	Lipid	Secondary Bile Acid Metabolism	1.43466	0.891282	2.42268	0.157064	1.45679	0.850867	2.64755	0.194444	0.945754	0.528636	1.83265	0.859864
glycohyocholate	Lipid	Secondary Bile Acid Metabolism	0.734802	0.442957	1.17712	0.213354	0.830834	0.475031	1.39884	0.497552	0.645367	0.300075	1.26054	0.22447
glycolithocholate	Lipid	Secondary Bile Acid Metabolism	1.00366	0.658234	1.53275	0.986415	1.38316	0.860313	2.26773	0.186636	1.35771	0.758635	2.5042	0.310726
glycolithocholate sulfate*	Lipid	Secondary Bile Acid Metabolism	1.78953	1.00813	3.32046	0.0557327	1.53789	0.827089	3.01317	0.192258	1.50369	0.71003	3.42155	0.310031
glycoursodeoxycholate	Lipid	Secondary Bile Acid Metabolism	0.839296	0.510686	1.35573	0.48035	0.667846	0.373804	1.15681	0.159699	0.397187	0.177221	0.826271	0.0181872
hyocholate	Lipid	Secondary Bile Acid Metabolism	0.788667	0.519236	1.19618	0.262396	0.701125	0.437109	1.11631	0.135089	0.488614	0.264103	0.866375	0.0168161
isoursodeoxycholate	Lipid	Secondary Bile Acid Metabolism	0.81778	0.521606	1.28512	0.381062	0.597657	0.360755	0.989593	0.0446689	0.43203	0.232535	0.800755	0.00725629
lithocholate sulfate (1)	Lipid	Secondary Bile Acid Metabolism	1.1761	0.749252	1.92031	0.497372	1.41081	0.833082	2.53397	0.223355	1.06965	0.585429	2.09376	0.834815
lithocholic acid sulfate (2)	Lipid	Secondary Bile Acid Metabolism	1.01928	0.674988	1.5011	0.924919	1.13963	0.729921	1.73731	0.551726	0.642663	0.328397	1.13598	0.155255
taurocholenate sulfate*	Lipid	Secondary Bile Acid Metabolism	0.888512	0.500089	1.58966	0.68804	1.17201	0.614065	2.26882	0.633542	1.37614	0.62264	3.11175	0.435875
taurodeoxycholate	Lipid	Secondary Bile Acid Metabolism	1.04463	0.717093	1.54615	0.823013	1.12651	0.73342	1.77492	0.595529	1.00146	0.593943	1.74896	0.995754
taurolithocholate 3-sulfate	Lipid	Secondary Bile Acid Metabolism	1.54348	0.936074	2.6646	0.103775	1.73688	0.977818	3.26715	0.0728809	2.12524	1.02245	4.80797	0.0562925
ursodeoxycholate	Lipid	Secondary Bile Acid Metabolism	0.890148	0.622532	1.27841	0.524181	0.671605	0.446822	1.00212	0.051917	0.419681	0.23952	0.698358	0.00129308
ursodeoxycholate sulfate (1)	Lipid	Secondary Bile Acid Metabolism	0.924523	0.589479	1.41882	0.724597	0.918677	0.556212	1.47767	0.7317	1.05475	0.581904	1.86641	0.856162
valerate (5:0)	Lipid	Short Chain Fatty Acid	1.05852	0.698937	1.62635	0.790692	1.16168	0.728418	1.89616	0.536277	1.00881	0.57453	1.80452	0.975772
sphingadienine	Lipid	Sphingolipid Synthesis	0.966595	0.669298	1.41244	0.857683	0.516878	0.334315	0.784783	0.00226851	0.665514	0.395425	1.11669	0.120191
sphinganine	Lipid	Sphingolipid Synthesis	1.26206	0.752038	2.12609	0.378089	0.55541	0.297361	1.00936	0.0580265	0.768675	0.363482	1.59286	0.482279
sphinganine-1-phosphate	Lipid	Sphingolipid Synthesis	1.29584	0.708449	2.39186	0.401894	0.463608	0.225216	0.927097	0.0323463	0.750757	0.316474	1.75706	0.509396
behenoyl sphingomyelin (d18:1/22:0)*	Lipid	Sphingomyelins	0.891063	0.339293	2.39326	0.816477	0.528714	0.18299	1.55258	0.240755	0.25299	0.0708259	0.901145	0.0327662
lignoceroyl sphingomyelin (d18:1/24:0)	Lipid	Sphingomyelins	0.954053	0.407717	2.27113	0.914273	0.685245	0.268223	1.77692	0.431728	0.321704	0.104676	0.982046	0.0456778
palmitoyl sphingomyelin (d18:1/16:0)	Lipid	Sphingomyelins	0.431417	0.122504	1.50463	0.187696	0.233667	0.0567324	0.938863	0.041441	0.0860341	0.0147473	0.465525	0.00500018
sphingomyelin (d17:1/14:0, d16:1/15:0)*	Lipid	Sphingomyelins	0.847037	0.407163	1.76512	0.656379	0.567189	0.248601	1.283	0.174132	0.298745	0.105904	0.811077	0.0194004
sphingomyelin (d17:1/16:0, d18:1/15:0, d16:1/17:0)*	Lipid	Sphingomyelins	0.821544	0.328565	2.07681	0.675114	0.266949	0.0925893	0.75526	0.0132109	0.365854	0.0997504	1.33665	0.126905
sphingomyelin (d17:2/16:0, d18:2/15:0)*	Lipid	Sphingomyelins	0.708637	0.329889	1.51047	0.373441	0.554971	0.233674	1.29821	0.176743	0.195225	0.0623584	0.571592	0.00363709
sphingomyelin (d18:1/14:0, d16:1/16:0)*	Lipid	Sphingomyelins	1.45381	0.505483	4.20109	0.487631	0.402383	0.119741	1.32395	0.13616	0.267677	0.0599176	1.14789	0.0784256
sphingomyelin (d18:1/17:0, d17:1/18:0, d19:1/16:0)	Lipid	Sphingomyelins	0.572856	0.219008	1.52378	0.258702	0.459482	0.157418	1.3677	0.157007	0.279462	0.0757034	1.05435	0.0564648
sphingomyelin (d18:1/18:1, d18:2/18:0)	Lipid	Sphingomyelins	0.408827	0.145433	1.1441	0.0880732	0.467353	0.147812	1.48162	0.194151	0.13387	0.0307492	0.553961	0.00605353
sphingomyelin (d18:1/19:0, d19:1/18:0)*	Lipid	Sphingomyelins	0.905176	0.370818	2.2451	0.827847	0.542602	0.200396	1.48297	0.229504	0.282042	0.0819951	0.965419	0.0430129
sphingomyelin (d18:1/20:0, d16:1/22:0)*	Lipid	Sphingomyelins	0.889073	0.278491	3.02298	0.84666	0.397496	0.115488	1.4354	0.146205	0.218925	0.0500921	0.96406	0.0385728
sphingomyelin (d18:1/20:1, d18:2/20:0)*	Lipid	Sphingomyelins	0.244323	0.0886376	0.671738	0.00612909	0.441484	0.14428	1.39018	0.155117	0.106868	0.0262212	0.41755	0.0013962
sphingomyelin (d18:1/20:2, d18:2/20:1, d16:1/22:2)*	Lipid	Sphingomyelins	0.51326	0.248432	1.07317	0.072022	0.598768	0.267381	1.38194	0.21923	0.273129	0.103168	0.730599	0.008566
sphingomyelin (d18:1/21:0, d17:1/22:0, d16:1/23:0)*	Lipid	Sphingomyelins	1.16125	0.479783	2.89367	0.743549	0.596013	0.224557	1.60947	0.300986	0.38181	0.116019	1.26821	0.112234
sphingomyelin (d18:1/22:1, d18:2/22:0, d16:1/24:1)*	Lipid	Sphingomyelins	0.590099	0.171361	2.0261	0.401498	0.313158	0.0780222	1.24177	0.0990756	0.0544149	0.00915075	0.29997	0.00099871
sphingomyelin (d18:1/22:2, d18:2/22:1, d16:1/24:2)*	Lipid	Sphingomyelins	0.668939	0.267062	1.7008	0.39321	0.533624	0.191698	1.50581	0.230845	0.145906	0.040127	0.515466	0.00293081
sphingomyelin (d18:1/24:1, d18:2/24:0)*	Lipid	Sphingomyelins	0.506821	0.175004	1.44271	0.205458	0.69829	0.215421	2.23668	0.546404	0.0931665	0.0189195	0.412434	0.00238169
sphingomyelin (d18:1/25:0, d19:0/24:1, d20:1/23:0, d19:1/24:0)*	Lipid	Sphingomyelins	0.865791	0.404152	1.90043	0.714362	0.535085	0.231589	1.25719	0.145657	0.52086	0.186689	1.49384	0.216851
sphingomyelin (d18:2/14:0, d18:1/14:1)*	Lipid	Sphingomyelins	0.649066	0.28806	1.45194	0.293281	0.695836	0.283015	1.69752	0.425803	0.259907	0.0817328	0.77937	0.0184916
sphingomyelin (d18:2/16:0, d18:1/16:1)*	Lipid	Sphingomyelins	0.542054	0.168531	1.75986	0.305219	0.438991	0.118696	1.64263	0.218458	0.104625	0.020391	0.524614	0.00613942
sphingomyelin (d18:2/18:1)*	Lipid	Sphingomyelins	0.792405	0.37399	1.7063	0.546659	0.571591	0.247165	1.33816	0.192546	0.300783	0.104969	0.856157	0.0239623
sphingomyelin (d18:2/21:0, d16:2/23:0)*	Lipid	Sphingomyelins	0.839244	0.344771	2.07421	0.701053	0.61195	0.226077	1.67936	0.335471	0.160996	0.0457059	0.551194	0.003808
sphingomyelin (d18:2/23:0, d18:1/23:1, d17:1/24:1)*	Lipid	Sphingomyelins	0.652747	0.257171	1.656	0.367811	0.709653	0.251508	2.01016	0.516244	0.177276	0.0468163	0.634267	0.00885238
sphingomyelin (d18:2/23:1)*	Lipid	Sphingomyelins	0.657143	0.27057	1.62092	0.356681	0.63023	0.233946	1.73501	0.365458	0.16518	0.0487818	0.551207	0.00331973
sphingomyelin (d18:2/24:1, d18:1/24:2)*	Lipid	Sphingomyelins	0.289347	0.093757	0.895899	0.0304122	0.900315	0.252412	3.38559	0.873667	0.0913421	0.0195938	0.407579	0.00180448
sphingomyelin (d18:2/24:2)*	Lipid	Sphingomyelins	0.470078	0.187886	1.18259	0.106464	0.748471	0.267771	2.13993	0.583845	0.271959	0.0774865	0.956242	0.0412686
stearoyl sphingomyelin (d18:1/18:0)	Lipid	Sphingomyelins	0.30479	0.10634	0.875768	0.0262512	0.428372	0.13525	1.39465	0.151875	0.134708	0.0324734	0.53123	0.00435089
tricosanoyl sphingomyelin (d18:1/23:0)*	Lipid	Sphingomyelins	1.22278	0.49823	3.08951	0.664992	0.837971	0.313218	2.31162	0.728102	0.356524	0.111439	1.16063	0.0822052
hexadecasphingosine (d16:1)*	Lipid	Sphingosines	1.55357	0.839281	2.95927	0.170701	0.662495	0.355211	1.27548	0.205283	0.908559	0.416367	2.11599	0.817153
sphingosine	Lipid	Sphingosines	1.08136	0.655144	1.79246	0.759643	0.499409	0.272338	0.890002	0.0207537	0.733763	0.358059	1.48653	0.39025
sphingosine 1-phosphate	Lipid	Sphingosines	1.26677	0.644728	2.53088	0.496051	0.40926	0.185823	0.878171	0.0233771	0.635068	0.245513	1.63162	0.343812
3beta,7alpha-dihydroxy-5-cholestenoate	Lipid	Sterol	1.60035	0.884074	3.24182	0.156293	1.28043	0.704662	2.64068	0.461586	1.16373	0.582702	2.77357	0.701729
3beta-hydroxy-5-cholestenoate	Lipid	Sterol	1.79311	0.76527	4.25753	0.181589	3.38761	1.2868	9.20279	0.0144686	1.10674	0.344018	3.60966	0.866079
4-cholesten-3-one	Lipid	Sterol	0.827245	0.44301	1.67054	0.57232	0.799075	0.403341	1.75063	0.545368	0.732573	0.331061	1.86321	0.474273
7-alpha-hydroxy-3-oxo-4-cholestenoate (7-Hoca)	Lipid	Sterol	1.14319	0.462608	2.83348	0.772	1.20207	0.43853	3.29262	0.720295	1.18287	0.345956	4.00569	0.788149
beta-sitosterol	Lipid	Sterol	0.782561	0.50369	1.23092	0.27957	1.06303	0.642615	1.81725	0.816419	0.933788	0.509927	1.77047	0.827481
campesterol	Lipid	Sterol	0.730404	0.466387	1.17031	0.178201	1.0518	0.625134	1.86254	0.85507	0.860833	0.473574	1.64782	0.63448
cholesterol	Lipid	Sterol	0.889344	0.31984	2.50943	0.822842	0.567022	0.181032	1.78647	0.329353	0.215542	0.0520496	0.858461	0.0307688
allantoin	Nucleotide	Purine Metabolism, (Hypo)Xanthine/Inosine containing	0.840831	0.423494	1.88612	0.644504	0.907537	0.4308	2.24062	0.814601	0.672944	0.308714	1.6938	0.351655
hypoxanthine	Nucleotide	Purine Metabolism, (Hypo)Xanthine/Inosine containing	1.05977	0.744524	1.52765	0.750104	0.71947	0.481586	1.06866	0.102909	0.828176	0.506405	1.36468	0.450798
inosine	Nucleotide	Purine Metabolism, (Hypo)Xanthine/Inosine containing	1.10526	0.849803	1.44623	0.458197	0.759628	0.557073	1.02315	0.0742571	1.03355	0.716792	1.50462	0.860028
inosine 5'-monophosphate (IMP)	Nucleotide	Purine Metabolism, (Hypo)Xanthine/Inosine containing	1.10044	0.776645	1.55624	0.587342	0.686352	0.443357	1.0302	0.0778152	0.808099	0.478753	1.32285	0.406003
N1-methylinosine	Nucleotide	Purine Metabolism, (Hypo)Xanthine/Inosine containing	1.75912	0.818126	3.72908	0.138083	0.824587	0.334183	1.98833	0.675302	1.63186	0.556437	4.30428	0.351442
urate	Nucleotide	Purine Metabolism, (Hypo)Xanthine/Inosine containing	3.80179	1.17237	13.2084	0.0304933	2.14406	0.608017	8.19707	0.250101	1.53862	0.354069	7.54141	0.580197
xanthine	Nucleotide	Purine Metabolism, (Hypo)Xanthine/Inosine containing	1.16904	0.672294	2.01815	0.57618	0.517449	0.26262	0.98236	0.0493556	1.08602	0.504595	2.29205	0.829881
adenine	Nucleotide	Purine Metabolism, Adenine containing	0.757305	0.465274	1.3048	0.285889	1.10459	0.603512	2.29421	0.767133	1.21047	0.575432	3.13924	0.652664
adenosine 5'-monophosphate (AMP)	Nucleotide	Purine Metabolism, Adenine containing	1.04119	0.733657	1.50102	0.824067	0.651899	0.439519	0.961534	0.0309904	0.868783	0.536255	1.43702	0.571625
N1-methyladenosine	Nucleotide	Purine Metabolism, Adenine containing	2.81092	0.982023	8.19701	0.0550663	4.52861	1.38244	15.2569	0.0129626	6.65193	1.55536	28.8394	0.0101988
N6-carbamoylthreonyladenosine	Nucleotide	Purine Metabolism, Adenine containing	1.92922	0.91791	4.30353	0.0930577	1.05003	0.494609	2.39983	0.904294	1.4364	0.540642	4.07447	0.49387
7-methylguanine	Nucleotide	Purine Metabolism, Guanine containing	1.50085	0.515464	4.22666	0.447596	0.959919	0.282217	3.06735	0.946243	1.28918	0.304456	4.99099	0.720433
guanosine	Nucleotide	Purine Metabolism, Guanine containing	1.25208	0.88532	1.74245	0.190152	0.895999	0.574975	1.32961	0.603598	1.37076	0.869285	2.11824	0.160235
N2,N2-dimethylguanosine	Nucleotide	Purine Metabolism, Guanine containing	2.13904	0.904596	5.09094	0.0711391	1.20887	0.38303	3.10496	0.721648	1.95839	0.575988	5.26226	0.214933
2'-O-methylcytidine	Nucleotide	Pyrimidine Metabolism, Cytidine containing	1.17336	0.738359	1.97368	0.519756	2.00568	1.07874	4.3663	0.0469046	2.1425	1.00124	5.91404	0.0840167
cytidine	Nucleotide	Pyrimidine Metabolism, Cytidine containing	0.938168	0.562978	1.59266	0.80898	1.09975	0.617584	2.02529	0.752169	1.73967	0.827081	3.9957	0.164536
N4-acetylcytidine	Nucleotide	Pyrimidine Metabolism, Cytidine containing	1.25856	0.776513	2.08556	0.358985	0.971421	0.57143	1.67816	0.91542	1.30587	0.675302	2.66389	0.441114
dihydroorotate	Nucleotide	Pyrimidine Metabolism, Orotate containing	1.24573	0.798206	2.07686	0.363874	1.39065	0.82448	2.58672	0.253989	2.19384	1.0124	5.80862	0.0772046
orotate	Nucleotide	Pyrimidine Metabolism, Orotate containing	1.59885	0.868179	2.78245	0.110119	0.850844	0.361505	1.74472	0.686725	1.13676	0.433633	2.4802	0.770841
orotidine	Nucleotide	Pyrimidine Metabolism, Orotate containing	1.29729	0.808068	1.94841	0.238461	0.705482	0.303209	1.30388	0.340462	1.20781	0.607228	2.05384	0.532284
3-aminoisobutyrate	Nucleotide	Pyrimidine Metabolism, Thymine containing	1.44914	0.71066	2.93138	0.303422	1.07376	0.480234	2.35289	0.860325	1.81307	0.700688	4.59684	0.212931
5,6-dihydrothymine	Nucleotide	Pyrimidine Metabolism, Thymine containing	1.77819	0.681359	4.6711	0.239962	0.397617	0.131966	1.16872	0.0964106	1.13813	0.307575	4.20591	0.845836
2'-deoxyuridine	Nucleotide	Pyrimidine Metabolism, Uracil containing	1.34348	0.873213	2.12607	0.190403	1.13857	0.711792	1.86681	0.594849	1.08314	0.61297	1.97667	0.78668
2'-O-methyluridine	Nucleotide	Pyrimidine Metabolism, Uracil containing	1.20177	0.73974	2.0252	0.471387	0.815432	0.487412	1.39115	0.442408	0.721433	0.386518	1.36549	0.305402
3-ureidopropionate	Nucleotide	Pyrimidine Metabolism, Uracil containing	0.967994	0.567447	1.7096	0.907444	0.946899	0.526211	1.77901	0.859675	1.44359	0.675373	3.42953	0.371481
5,6-dihydrouracil	Nucleotide	Pyrimidine Metabolism, Uracil containing	1.18881	0.702504	2.10859	0.5346	0.661569	0.384038	1.16471	0.141506	0.503878	0.26057	0.98553	0.0412116
5,6-dihydrouridine	Nucleotide	Pyrimidine Metabolism, Uracil containing	2.50947	1.01078	6.11467	0.0412197	1.83287	0.63543	4.79828	0.234397	2.0551	0.583325	6.19553	0.227716
5-methyluridine (ribothymidine)	Nucleotide	Pyrimidine Metabolism, Uracil containing	0.423912	0.164537	1.11307	0.0765762	0.867965	0.298861	2.68283	0.799635	0.660608	0.191146	2.48487	0.524188
beta-alanine	Nucleotide	Pyrimidine Metabolism, Uracil containing	0.908653	0.411981	2.07772	0.816164	0.467254	0.199505	1.11975	0.0805915	1.12038	0.377519	3.66254	0.845384
N-acetyl-beta-alanine	Nucleotide	Pyrimidine Metabolism, Uracil containing	1.00357	0.383136	2.60878	0.994189	1.38805	0.478388	4.00193	0.54454	1.00419	0.274625	3.61187	0.994919
pseudouridine	Nucleotide	Pyrimidine Metabolism, Uracil containing	1.84176	0.732925	4.37762	0.169747	1.73234	0.613362	4.374	0.264016	1.89688	0.552561	5.40618	0.265427
uracil	Nucleotide	Pyrimidine Metabolism, Uracil containing	1.11927	0.699892	1.82081	0.643311	0.790124	0.474353	1.33273	0.369812	0.74221	0.400019	1.40158	0.348931
uridine	Nucleotide	Pyrimidine Metabolism, Uracil containing	1.67317	0.6008	4.83573	0.332425	0.855241	0.28056	2.69334	0.785883	1.59335	0.397767	6.79388	0.519289
glucuronide of C10H18O2 (7)*	Partially Characterized Molecules	Partially Characterized Molecules	1.04969	0.695793	1.56668	0.814103	1.04336	0.660305	1.62485	0.852707	0.81781	0.457106	1.41051	0.481106
glucuronide of C14H22O4 (2)*	Partially Characterized Molecules	Partially Characterized Molecules	1.1573	0.729059	1.77278	0.516124	1.06764	0.62996	1.71942	0.796477	1.70165	0.973437	2.90323	0.0536389
glycine conjugate of C10H12O2*	Partially Characterized Molecules	Partially Characterized Molecules	1.46299	0.942288	2.26933	0.0879256	1.13363	0.68348	1.85072	0.619011	1.13612	0.611768	2.06308	0.677239
glycine conjugate of C10H14O2 (1)*	Partially Characterized Molecules	Partially Characterized Molecules	1.52237	0.865339	2.83064	0.16435	1.50996	0.804982	3.03422	0.22365	1.4032	0.662377	3.28522	0.407596
3-hydroxyphenylacetoylglutamine	Peptide	Acetylated Peptides	1.06573	0.66582	1.69355	0.78837	1.28192	0.762527	2.15349	0.345939	1.39445	0.741245	2.64379	0.302179
4-hydroxyphenylacetylglutamine	Peptide	Acetylated Peptides	1.36396	0.83796	2.23227	0.212761	1.0372	0.60027	1.79588	0.896115	1.32488	0.670048	2.61255	0.419874
phenylacetylcarnitine	Peptide	Acetylated Peptides	2.35384	1.31488	4.49839	0.00621982	1.11913	0.652156	2.02793	0.696283	1.81077	0.865117	4.16474	0.13956
phenylacetylglutamate	Peptide	Acetylated Peptides	1.21573	0.778996	1.93125	0.397138	0.931462	0.571985	1.53646	0.777188	0.82779	0.456875	1.52482	0.535665
phenylacetylglutamine	Peptide	Acetylated Peptides	1.91967	0.994309	3.792	0.0553511	1.65878	0.80451	3.48621	0.176319	1.69714	0.703155	4.18173	0.247352
prolylglycine	Peptide	Dipeptide	1.22594	0.830113	1.84926	0.315679	1.09173	0.710129	1.71293	0.69369	1.31823	0.771139	2.37842	0.329724
gamma-glutamyl-2-aminobutyrate	Peptide	Gamma-glutamyl Amino Acid	1.08788	0.727165	1.65563	0.686564	1.31263	0.828222	2.14968	0.260127	1.34663	0.767027	2.48094	0.315493
gamma-glutamylalanine	Peptide	Gamma-glutamyl Amino Acid	1.035	0.66211	1.64801	0.881934	1.6747	0.983321	2.97648	0.0668705	1.83526	0.954964	3.75317	0.080631
gamma-glutamyl-alpha-lysine	Peptide	Gamma-glutamyl Amino Acid	0.905694	0.407155	1.82987	0.795431	0.685475	0.263751	1.55969	0.40547	0.623512	0.189502	1.68093	0.399325
gamma-glutamylcitrulline*	Peptide	Gamma-glutamyl Amino Acid	0.806823	0.510793	1.32943	0.375843	1.15546	0.669887	2.14518	0.625138	0.936008	0.512248	1.86242	0.839632
gamma-glutamyl-epsilon-lysine	Peptide	Gamma-glutamyl Amino Acid	0.885943	0.570073	1.3746	0.587592	1.22268	0.747907	2.03158	0.426872	0.937615	0.51249	1.71499	0.83257
gamma-glutamylglutamate	Peptide	Gamma-glutamyl Amino Acid	0.618234	0.310809	1.12428	0.143472	0.588052	0.271764	1.14455	0.149812	0.528598	0.205149	1.18874	0.159732
gamma-glutamylglutamine	Peptide	Gamma-glutamyl Amino Acid	0.885894	0.482441	1.77348	0.71495	1.25795	0.603683	2.88604	0.572239	1.17048	0.497679	3.20539	0.747608
gamma-glutamylglycine	Peptide	Gamma-glutamyl Amino Acid	0.769063	0.378951	1.42671	0.435025	0.936225	0.445575	1.78295	0.851115	0.87285	0.340189	1.91001	0.755208
gamma-glutamylhistidine	Peptide	Gamma-glutamyl Amino Acid	1.18262	0.612706	2.18745	0.6045	1.24938	0.606427	2.43477	0.528969	1.24904	0.520898	2.74297	0.598952
gamma-glutamylisoleucine*	Peptide	Gamma-glutamyl Amino Acid	0.984993	0.487713	1.78242	0.963126	1.01314	0.465943	1.92253	0.970831	1.13852	0.459554	2.34813	0.7508
gamma-glutamylleucine	Peptide	Gamma-glutamyl Amino Acid	1.01231	0.478278	1.92251	0.972272	0.850969	0.349704	1.77819	0.695913	1.01693	0.365784	2.29848	0.971126
gamma-glutamylmethionine	Peptide	Gamma-glutamyl Amino Acid	0.78206	0.432467	1.42464	0.418589	1.13536	0.584667	2.22234	0.709803	1.03358	0.462477	2.3322	0.936475
gamma-glutamylphenylalanine	Peptide	Gamma-glutamyl Amino Acid	1.18669	0.536692	2.5999	0.671221	0.645097	0.268498	1.55205	0.327913	0.905095	0.314402	2.59175	0.854351
gamma-glutamylthreonine	Peptide	Gamma-glutamyl Amino Acid	0.536699	0.209102	1.29271	0.181748	0.59979	0.21441	1.5492	0.313789	0.43873	0.123016	1.42902	0.191726
gamma-glutamyltryptophan	Peptide	Gamma-glutamyl Amino Acid	1.00451	0.549521	1.98359	0.988955	0.934207	0.48508	1.97627	0.847818	1.83878	0.715695	5.98693	0.257216
gamma-glutamyltyrosine	Peptide	Gamma-glutamyl Amino Acid	0.858765	0.463657	1.72292	0.647756	0.944817	0.472512	2.10522	0.881574	0.568014	0.277688	1.31855	0.148973
gamma-glutamylvaline	Peptide	Gamma-glutamyl Amino Acid	0.948495	0.471122	1.72371	0.871978	1.07	0.507376	2.00447	0.845214	0.950591	0.356799	2.06036	0.908529
1H-indole-7-acetic acid	Xenobiotics	Bacterial/Fungal	1.63793	0.952992	3.18127	0.105102	1.3737	0.795982	2.68847	0.299949	1.08188	0.602806	2.22625	0.809724
N-methylpipecolate	Xenobiotics	Bacterial/Fungal	1.61254	0.990625	2.74582	0.064603	0.948737	0.576223	1.60164	0.839004	0.904749	0.494165	1.71955	0.750531
tartronate (hydroxymalonate)	Xenobiotics	Bacterial/Fungal	0.905823	0.54509	1.54711	0.709372	1.95759	1.03676	3.87245	0.0453685	1.10962	0.548068	2.37346	0.780747
2-hydroxyhippurate (salicylurate)	Xenobiotics	Benzoate Metabolism	1.14621	0.834923	1.56669	0.393362	0.889901	0.612052	1.27198	0.529769	1.20381	0.778078	1.85047	0.397439
3-(3-hydroxyphenyl)propionate	Xenobiotics	Benzoate Metabolism	0.856342	0.576589	1.26002	0.434426	0.771886	0.490081	1.19476	0.251522	0.620079	0.341609	1.07563	0.0986693
3-(3-hydroxyphenyl)propionate sulfate	Xenobiotics	Benzoate Metabolism	0.942514	0.63403	1.38242	0.764653	0.9363	0.598217	1.44001	0.76738	0.847642	0.480432	1.4444	0.551707
3-hydroxyhippurate	Xenobiotics	Benzoate Metabolism	1.01433	0.641825	1.60816	0.951463	0.86113	0.514433	1.44348	0.569087	0.831456	0.439029	1.58101	0.571555
3-hydroxyhippurate sulfate	Xenobiotics	Benzoate Metabolism	0.934034	0.6291	1.35898	0.726933	0.949364	0.610321	1.44183	0.811475	0.630052	0.337813	1.09096	0.117602
3-methoxycatechol sulfate (1)	Xenobiotics	Benzoate Metabolism	0.697084	0.460109	1.0568	0.0877462	0.935574	0.582987	1.51961	0.784572	0.500469	0.276036	0.900493	0.0208758
3-methoxycatechol sulfate (2)	Xenobiotics	Benzoate Metabolism	1.18492	0.761462	1.8476	0.450697	0.809452	0.484367	1.32985	0.408795	0.777678	0.411218	1.4333	0.425078
3-methyl catechol sulfate (1)	Xenobiotics	Benzoate Metabolism	1.12505	0.687926	1.86307	0.641988	1.03772	0.597665	1.82543	0.896245	0.937914	0.477702	1.86862	0.853156
3-methyl catechol sulfate (2)	Xenobiotics	Benzoate Metabolism	1.36711	0.88731	2.07417	0.1464	1.08932	0.653698	1.75284	0.731705	0.742922	0.361095	1.3829	0.377959
3-phenylpropionate (hydrocinnamate)	Xenobiotics	Benzoate Metabolism	0.944753	0.628617	1.48431	0.793909	1.07865	0.672616	1.85398	0.76783	1.35779	0.724461	2.91336	0.384468
4-acetylphenol sulfate	Xenobiotics	Benzoate Metabolism	0.883589	0.571962	1.35818	0.573318	0.879143	0.540385	1.42076	0.599688	1.1212	0.62404	2.02105	0.700939
4-ethylphenylsulfate	Xenobiotics	Benzoate Metabolism	1.46417	0.904534	2.30981	0.108361	1.58266	0.933155	2.59698	0.0760539	1.74221	0.926932	3.10705	0.0684082
4-hydroxyhippurate	Xenobiotics	Benzoate Metabolism	1.10075	0.608109	1.92215	0.743112	0.868813	0.435103	1.65313	0.679775	0.985521	0.429683	2.11658	0.971445
4-methylcatechol sulfate	Xenobiotics	Benzoate Metabolism	1.18414	0.671926	2.1794	0.57652	1.41805	0.732876	2.8575	0.318802	2.61436	1.09471	6.43712	0.033434
4-methylguaiacol sulfate	Xenobiotics	Benzoate Metabolism	1.06075	0.671606	1.71495	0.804875	1.0024	0.602631	1.71934	0.992822	1.44356	0.738802	2.96973	0.302027
4-vinylphenol sulfate	Xenobiotics	Benzoate Metabolism	2.05009	1.26195	3.36674	0.00397357	1.13433	0.652224	1.94958	0.650336	1.63324	0.840899	3.17631	0.145168
benzoate	Xenobiotics	Benzoate Metabolism	0.605106	0.280994	1.26986	0.193461	0.854181	0.369866	1.86706	0.707245	0.365067	0.136485	1.02519	0.0503093
catechol sulfate	Xenobiotics	Benzoate Metabolism	0.845968	0.459896	1.57149	0.593136	0.919589	0.465551	1.83943	0.810961	1.37073	0.586468	3.24079	0.470111
guaiacol sulfate	Xenobiotics	Benzoate Metabolism	1.19951	0.667756	2.1323	0.538138	1.06039	0.549192	2.01072	0.859171	1.16862	0.524905	2.52517	0.696792
hippurate	Xenobiotics	Benzoate Metabolism	0.824939	0.479152	1.43089	0.489577	0.874055	0.476647	1.6235	0.666277	0.994741	0.465881	2.1743	0.989292
methyl-4-hydroxybenzoate sulfate	Xenobiotics	Benzoate Metabolism	1.04363	0.722142	1.50551	0.819146	1.10586	0.73296	1.66476	0.629299	1.17108	0.705328	1.93392	0.537066
o-cresol sulfate	Xenobiotics	Benzoate Metabolism	1.20803	0.76459	1.93367	0.423726	1.08025	0.648652	1.82573	0.769636	1.37014	0.722381	2.66333	0.344177
p-cresol sulfate	Xenobiotics	Benzoate Metabolism	2.0093	0.984552	4.41892	0.0697059	2.00701	0.910665	4.84465	0.104175	2.23655	0.844988	6.70573	0.130378
propyl 4-hydroxybenzoate sulfate	Xenobiotics	Benzoate Metabolism	0.780454	0.51231	1.12534	0.21208	0.880686	0.564031	1.29773	0.545153	0.916979	0.528085	1.45984	0.733595
1,2,3-benzenetriol sulfate (2)	Xenobiotics	Chemical	0.72504	0.497193	1.05535	0.0928752	0.93105	0.608231	1.43308	0.743165	0.801168	0.469603	1.36981	0.415318
2-aminophenol sulfate	Xenobiotics	Chemical	1.86675	1.08116	3.30554	0.0283431	2.13121	1.14414	4.08931	0.0196609	2.58876	1.18516	5.91636	0.0201346
2-methoxyresorcinol sulfate	Xenobiotics	Chemical	0.7705	0.46555	1.18521	0.268381	0.786107	0.44182	1.27141	0.364784	0.724593	0.332655	1.3315	0.350703
2-naphthol sulfate	Xenobiotics	Chemical	1.10881	0.713843	1.73123	0.646842	1.18765	0.725611	1.96028	0.496465	1.11555	0.612175	2.0536	0.722426
3-acetylphenol sulfate	Xenobiotics	Chemical	1.00269	0.646105	1.5366	0.990248	0.843523	0.507321	1.3708	0.499806	0.673816	0.348875	1.23867	0.217298
3-hydroxypyridine sulfate	Xenobiotics	Chemical	1.03332	0.626284	1.71861	0.898489	1.07105	0.61137	1.89495	0.811588	1.03592	0.522612	2.08155	0.919981
3-S-cysteinyl-2-methylpropanoate*	Xenobiotics	Chemical	1.22137	0.81791	1.83188	0.328621	1.30428	0.831444	2.06537	0.249554	1.3288	0.764516	2.35145	0.316983
4-hydroxychlorothalonil	Xenobiotics	Chemical	0.573649	0.304265	1.10227	0.0872434	0.971243	0.468612	2.11031	0.939734	0.657855	0.289147	1.62947	0.342007
6-hydroxyindole sulfate	Xenobiotics	Chemical	1.4139	0.787233	2.60896	0.257151	1.51132	0.779553	3.01587	0.231958	1.84245	0.811032	4.31757	0.152596
dimethyl sulfone	Xenobiotics	Chemical	1.01586	0.658657	1.55143	0.942646	1.41456	0.887514	2.22614	0.137913	1.02185	0.569306	1.78501	0.941092
ectoine	Xenobiotics	Chemical	1.50255	0.93299	2.53265	0.109066	1.62092	0.947224	2.94226	0.0941682	1.03208	0.58007	1.95612	0.918327
EDTA	Xenobiotics	Chemical	0.744903	0.223551	2.44507	0.628688	0.341332	0.0886174	1.27256	0.11251	0.480593	0.100716	2.24473	0.353697
HEPES	Xenobiotics	Chemical	1.15695	0.948094	1.40783	0.145916	1.05706	0.840682	1.31696	0.625121	1.06936	0.809704	1.39617	0.625116
iminodiacetate (IDA)	Xenobiotics	Chemical	2.09692	1.11376	4.07735	0.0247008	1.44184	0.72409	2.94	0.303546	1.37905	0.599798	3.27746	0.454814
indoleacetylcarnitine*	Xenobiotics	Chemical	1.41636	0.876699	2.34541	0.164112	1.19925	0.710517	2.0755	0.504979	1.38523	0.72479	2.75885	0.337807
O-sulfo-L-tyrosine	Xenobiotics	Chemical	1.51438	0.651883	3.36187	0.318074	2.0363	0.832031	4.76462	0.105871	1.81984	0.614057	4.88153	0.255502
perfluorooctanesulfonate (PFOS)	Xenobiotics	Chemical	1.01833	0.533595	2.08508	0.958495	0.969417	0.478111	2.14314	0.935802	0.631035	0.296326	1.52882	0.268294
perfluorooctanoate (PFOA)*	Xenobiotics	Chemical	1.38675	0.635889	3.31808	0.445512	0.876629	0.415557	2.14001	0.752785	0.722642	0.318882	2.0138	0.485104
succinimide	Xenobiotics	Chemical	1.22176	0.605332	2.59377	0.589759	1.02662	0.476986	2.35309	0.948601	0.647631	0.268705	1.70657	0.355984
sulfate*	Xenobiotics	Chemical	2.51331	0.923384	6.68225	0.0663347	4.38063	1.50861	12.6509	0.00605982	2.88108	0.801074	9.81215	0.095308
thioproline	Xenobiotics	Chemical	1.56852	0.693647	3.67785	0.29025	1.15928	0.481053	2.93129	0.748808	1.69004	0.563339	5.43584	0.367309
2-acetamidophenol sulfate	Xenobiotics	Drug - Analgesics, Anesthetics	1.36322	0.900736	2.05719	0.139277	1.34645	0.842789	2.14011	0.207772	1.20079	0.666751	2.12987	0.532745
4-acetaminophen sulfate	Xenobiotics	Drug - Analgesics, Anesthetics	1.11269	0.841219	1.43781	0.430972	1.14664	0.847434	1.51129	0.349017	1.16272	0.812679	1.60671	0.379333
ibuprofen	Xenobiotics	Drug - Analgesics, Anesthetics	0.98802	0.68696	1.34569	0.943358	1.13734	0.788192	1.55696	0.45206	0.555573	0.223027	1.03695	0.125269
salicyluric glucuronide*	Xenobiotics	Drug - Analgesics, Anesthetics	1.15203	0.859083	1.55502	0.347268	1.0268	0.739348	1.43007	0.874305	1.22406	0.818263	1.8686	0.332076
4-hydroxycoumarin	Xenobiotics	Drug - Cardiovascular	1.05006	0.66993	1.68502	0.834869	0.989618	0.601967	1.67318	0.967922	1.09298	0.590369	2.13038	0.784613
metoprolol acid metabolite*	Xenobiotics	Drug - Cardiovascular	1.25958	0.960161	1.63206	0.0860838	1.18406	0.868692	1.58187	0.265114	1.24598	0.858314	1.76608	0.226472
hydroquinone sulfate	Xenobiotics	Drug - Topical Agents	1.66188	1.05284	2.69071	0.0330879	1.15177	0.699359	1.93299	0.584246	1.03157	0.55662	1.97031	0.922731
salicylate	Xenobiotics	Drug - Topical Agents	1.16419	0.840274	1.59245	0.348699	0.897121	0.601248	1.29617	0.576932	1.21949	0.780692	1.86417	0.366746
1,6-anhydroglucose	Xenobiotics	Food Component/Plant	0.983661	0.659292	1.49521	0.93685	0.858402	0.552941	1.35631	0.502314	1.13801	0.654296	2.07536	0.658313
2,3-dihydroxyisovalerate	Xenobiotics	Food Component/Plant	1.41212	0.928637	2.12857	0.101288	1.67417	1.05037	2.65311	0.0282996	1.99714	1.11546	3.56424	0.0185443
2,5-dimethylphenol sulfate	Xenobiotics	Food Component/Plant	1.30691	0.880689	1.89006	0.166098	1.48707	0.971183	2.2187	0.0572231	1.58355	0.937639	2.56183	0.0692276
2-isopropylmalate	Xenobiotics	Food Component/Plant	1.14269	0.763334	1.7095	0.515091	1.2807	0.815491	2.01624	0.281955	1.31932	0.757624	2.30705	0.327279
2-keto-3-deoxy-gluconate	Xenobiotics	Food Component/Plant	1.12581	0.578365	2.28172	0.73686	0.74729	0.382796	1.55405	0.413144	1.17199	0.502595	2.99523	0.731649
2-piperidinone	Xenobiotics	Food Component/Plant	1.31628	0.853306	2.07367	0.224953	0.75717	0.483323	1.21236	0.234343	1.16738	0.644348	2.19951	0.622664
3,4-methyleneheptanoate	Xenobiotics	Food Component/Plant	1.05744	0.629239	1.86234	0.839435	1.07468	0.602526	2.03926	0.81607	0.977464	0.487319	2.14846	0.951663
3-hydroxystachydrine*	Xenobiotics	Food Component/Plant	1.20319	0.817825	1.83848	0.368079	1.03725	0.686922	1.63084	0.867374	0.681357	0.42995	1.10817	0.108443
4-allylphenol sulfate	Xenobiotics	Food Component/Plant	1.01632	0.613918	1.69253	0.949995	1.32568	0.75215	2.36513	0.333722	1.71538	0.854008	3.51999	0.134153
4-vinylguaiacol sulfate	Xenobiotics	Food Component/Plant	1.32089	0.877208	1.96816	0.174761	1.15681	0.723827	1.81153	0.531138	1.0421	0.577957	1.81255	0.886525
alliin	Xenobiotics	Food Component/Plant	0.895331	0.587743	1.32075	0.589832	0.991913	0.625066	1.52087	0.971198	0.995443	0.557979	1.68284	0.986888
betonicine	Xenobiotics	Food Component/Plant	0.703959	0.431407	1.0709	0.125934	0.658324	0.367438	1.06461	0.117659	0.949936	0.527066	1.5715	0.851306
cinnamoylglycine	Xenobiotics	Food Component/Plant	1.10968	0.730384	1.78734	0.645963	1.47846	0.873819	2.76211	0.180341	1.40042	0.742892	3.04575	0.345726
dihydrocaffeate sulfate (2)	Xenobiotics	Food Component/Plant	0.904555	0.567937	1.37805	0.654932	0.89786	0.53465	1.42581	0.66388	0.719925	0.358482	1.29525	0.308655
dihydroferulic acid	Xenobiotics	Food Component/Plant	0.995498	0.648391	1.49373	0.982987	0.898346	0.547985	1.42034	0.6565	0.604918	0.296262	1.11101	0.129761
ergothioneine	Xenobiotics	Food Component/Plant	0.94627	0.523492	1.69821	0.853696	0.881727	0.453617	1.69736	0.707783	0.578677	0.25209	1.30021	0.189722
erythritol	Xenobiotics	Food Component/Plant	2.25789	1.03251	4.9327	0.0370081	2.2945	0.964721	5.30027	0.0500367	2.69813	0.966858	7.00177	0.042733
eugenol sulfate	Xenobiotics	Food Component/Plant	0.811433	0.550781	1.19936	0.29098	0.749681	0.48725	1.15601	0.18938	0.626397	0.369639	1.05668	0.0789797
gluconate	Xenobiotics	Food Component/Plant	2.11701	0.950242	5.17413	0.0887304	1.33582	0.653828	3.26833	0.490965	1.33327	0.591496	3.80095	0.558362
glucuronide of piperine metabolite C17H21NO3 (3)*	Xenobiotics	Food Component/Plant	1.83668	1.1653	2.98488	0.0108877	1.62206	0.984157	2.76392	0.064701	1.58358	0.864206	3.04694	0.149077
glucuronide of piperine metabolite C17H21NO3 (4)*	Xenobiotics	Food Component/Plant	1.80618	1.13176	3.02237	0.0177928	1.35434	0.829811	2.3137	0.243474	1.34076	0.739958	2.60293	0.356616
glucuronide of piperine metabolite C17H21NO3 (5)*	Xenobiotics	Food Component/Plant	1.56838	1.03594	2.43594	0.0380419	1.43876	0.908177	2.34673	0.130459	1.62227	0.914566	3.04546	0.11113
homostachydrine*	Xenobiotics	Food Component/Plant	1.21339	0.608602	2.40925	0.580405	0.866573	0.398723	1.85074	0.713636	1.41491	0.571377	3.47544	0.448092
indolin-2-one	Xenobiotics	Food Component/Plant	1.3343	0.869909	2.12653	0.202489	1.49444	0.913843	2.59762	0.127655	2.80492	1.33044	7.30119	0.0158371
methyl glucopyranoside (alpha + beta)	Xenobiotics	Food Component/Plant	1.37243	0.822003	2.3462	0.237636	2.02131	1.11502	3.73207	0.0224024	1.36175	0.673594	2.81181	0.400631
methyl indole-3-acetate	Xenobiotics	Food Component/Plant	1.22083	0.727738	2.06694	0.453748	1.60547	0.893028	2.90133	0.114627	1.49103	0.731238	3.01861	0.272634
N-(2-furoyl)glycine	Xenobiotics	Food Component/Plant	1.32698	0.813432	2.14731	0.252106	1.28097	0.732994	2.20636	0.379304	1.1834	0.58611	2.35255	0.638073
N-acetylalliin	Xenobiotics	Food Component/Plant	0.9313	0.632966	1.3603	0.71424	1.03541	0.674405	1.58178	0.872248	1.06663	0.631795	1.78967	0.806753
piperine	Xenobiotics	Food Component/Plant	1.12323	0.734434	1.76385	0.602588	1.22492	0.754502	2.06086	0.428425	1.2503	0.69001	2.39093	0.481223
pyrraline	Xenobiotics	Food Component/Plant	1.53319	0.918949	2.6063	0.106675	1.67406	0.94128	3.05505	0.0847691	1.52272	0.750157	3.19252	0.252359
quinate	Xenobiotics	Food Component/Plant	1.10991	0.702641	1.8325	0.668557	1.04665	0.637739	1.8122	0.863425	0.796646	0.457094	1.47024	0.441539
saccharin	Xenobiotics	Food Component/Plant	0.812951	0.563631	1.14476	0.249049	0.579338	0.359113	0.881418	0.0160559	0.628488	0.354021	1.02997	0.0835343
S-allylcysteine	Xenobiotics	Food Component/Plant	0.914928	0.650895	1.29831	0.611952	1.1246	0.762657	1.69671	0.562356	1.06842	0.666744	1.76345	0.787742
stachydrine	Xenobiotics	Food Component/Plant	1.05716	0.684797	1.70429	0.810011	0.916548	0.574658	1.53447	0.725959	0.585466	0.347294	1.0219	0.0491969
sulfate of piperine metabolite C16H19NO3 (2)*	Xenobiotics	Food Component/Plant	1.15646	0.764545	1.83037	0.511643	1.32296	0.812988	2.30375	0.28989	1.14426	0.650654	2.20246	0.662425
sulfate of piperine metabolite C16H19NO3 (3)*	Xenobiotics	Food Component/Plant	1.07623	0.711557	1.68797	0.737575	1.17424	0.731675	1.98666	0.526183	1.06385	0.610839	1.98958	0.835875
sulfate of piperine metabolite C18H21NO3 (1)*	Xenobiotics	Food Component/Plant	1.14742	0.755514	1.74159	0.51662	1.11173	0.69676	1.76972	0.654042	0.860549	0.475115	1.52058	0.609328
sulfate of piperine metabolite C18H21NO3 (3)*	Xenobiotics	Food Component/Plant	1.03672	0.677874	1.60238	0.868881	1.19896	0.742797	1.97608	0.464619	1.18369	0.660768	2.18401	0.57696
tartarate	Xenobiotics	Food Component/Plant	1.05224	0.666324	1.70813	0.83211	1.10059	0.662381	1.89432	0.721212	1.29553	0.689358	2.54903	0.441517
thymol sulfate	Xenobiotics	Food Component/Plant	0.746192	0.518134	1.06828	0.111338	0.823436	0.546294	1.23631	0.349288	0.85956	0.515678	1.4244	0.557393
umbelliferone sulfate	Xenobiotics	Food Component/Plant	0.986421	0.681424	1.43706	0.94247	0.708502	0.465669	1.06944	0.102105	0.652632	0.387068	1.07925	0.0994948
1,3,7-trimethylurate	Xenobiotics	Xanthine Metabolism	1.03111	0.701669	1.55383	0.879291	0.810796	0.533153	1.25897	0.335354	0.739407	0.443583	1.26921	0.255346
1,3-dimethylurate	Xenobiotics	Xanthine Metabolism	0.989583	0.671453	1.50447	0.959212	0.909186	0.593703	1.4433	0.672518	0.659964	0.404309	1.10996	0.103319
1,7-dimethylurate	Xenobiotics	Xanthine Metabolism	1.00399	0.650665	1.62802	0.986345	0.905816	0.563759	1.54541	0.698185	0.792417	0.453948	1.50303	0.440366
1-methylurate	Xenobiotics	Xanthine Metabolism	1.10867	0.72046	1.72305	0.641122	0.992588	0.61254	1.62252	0.975962	0.801549	0.442538	1.45313	0.461402
1-methylxanthine	Xenobiotics	Xanthine Metabolism	0.913184	0.628525	1.3729	0.646343	0.890307	0.588167	1.40867	0.598842	0.660419	0.411309	1.10109	0.0946688
3,7-dimethylurate	Xenobiotics	Xanthine Metabolism	0.78949	0.50836	1.24268	0.2979	0.534585	0.328663	0.871989	0.0114167	0.866142	0.473673	1.64809	0.648939
3-methylxanthine	Xenobiotics	Xanthine Metabolism	1.12685	0.710759	1.88325	0.629991	0.961576	0.588021	1.67541	0.882826	1.47923	0.741471	3.30597	0.307157
5-acetylamino-6-amino-3-methyluracil	Xenobiotics	Xanthine Metabolism	0.953229	0.642968	1.48357	0.82108	0.972802	0.624076	1.61946	0.90913	0.820982	0.496091	1.47473	0.473212
5-acetylamino-6-formylamino-3-methyluracil	Xenobiotics	Xanthine Metabolism	1.04949	0.725475	1.54756	0.80166	1.05982	0.701993	1.6408	0.787208	1.02	0.622317	1.72833	0.938893
7-methylurate	Xenobiotics	Xanthine Metabolism	1.10607	0.698899	1.7517	0.665537	0.984796	0.586537	1.64782	0.953335	1.22213	0.649417	2.34183	0.535716
7-methylxanthine	Xenobiotics	Xanthine Metabolism	1.09666	0.744682	1.69488	0.657209	0.668782	0.456342	1.00094	0.0429295	0.863508	0.529358	1.509	0.577001
caffeic acid sulfate	Xenobiotics	Xanthine Metabolism	1.00906	0.663882	1.49889	0.965165	0.973389	0.607553	1.51285	0.907114	1.31554	0.768285	2.21519	0.305549
caffeine	Xenobiotics	Xanthine Metabolism	0.941499	0.637645	1.43043	0.768784	0.865816	0.559877	1.38717	0.531131	0.87752	0.508454	1.60834	0.654122
paraxanthine	Xenobiotics	Xanthine Metabolism	0.895504	0.611468	1.34956	0.582245	0.793103	0.521798	1.24355	0.291466	0.676034	0.410091	1.15491	0.133628
theobromine	Xenobiotics	Xanthine Metabolism	0.754759	0.48298	1.19898	0.223121	0.725466	0.442523	1.22022	0.212873	0.985769	0.524929	1.9476	0.965853
theophylline	Xenobiotics	Xanthine Metabolism	0.926552	0.63587	1.40507	0.704405	0.872184	0.5759	1.38853	0.539764	0.819632	0.498826	1.45044	0.461363
			1.15196	0.763941	1.76638	0.507065	0.692795	0.4446	1.08644	0.105809	0.943368	0.543132	1.68196	0.839047
