# Supplementary material for: Metabolomics and Self-Reported Depression, Anxiety, and Phobic Symptoms in the VA Normative Aging Study
Source: Metabolites. 2023 Jul 15;13(7):851. doi: 10.3390/metabo13070851 (PMC10383599; doi:10.3390/metabo13070851)
Supplement: Supplementary file 1 [file metabolites-13-00851-s001.zip › Revised_SupplTableS2_formatted_excel.xlsx]

## Sheet: Fully_adj_model
			Depression				Anxiety				Phobic Anxiety
Metabolite	Super Pathway	Sub Pathway	OR	Lower 95% CI	Upper 95% CI	P	OR	Lower 95% CI	Upper 95% CI	P	OR	Lower 95% CI	Upper 95% CI	P
alanine	Amino Acid	Alanine and Aspartate Metabolism	1.09189	0.322684	3.66355	0.886613	0.552006	0.135805	2.16142	0.396976	0.971031	0.178622	5.19411	0.972459
asparagine	Amino Acid	Alanine and Aspartate Metabolism	0.34644	0.0806469	1.53627	0.156345	0.257438	0.0517202	1.31542	0.0986735	0.162632	0.0225871	1.15131	0.067377
aspartate	Amino Acid	Alanine and Aspartate Metabolism	1.11288	0.54022	2.2727	0.768993	0.386018	0.155674	0.894255	0.0317603	0.702599	0.240269	1.9441	0.503531
hydroxyasparagine**	Amino Acid	Alanine and Aspartate Metabolism	1.5554	0.488066	4.45895	0.41857	1.22471	0.304515	3.94759	0.755279	1.50884	0.303133	5.47516	0.572342
N-acetylalanine	Amino Acid	Alanine and Aspartate Metabolism	1.72646	0.410383	6.72113	0.437908	1.39191	0.266131	6.39395	0.682034	1.23332	0.169399	7.2639	0.825962
N-acetylaspartate (NAA)	Amino Acid	Alanine and Aspartate Metabolism	4.70117	1.0799	21.6579	0.0409112	0.658916	0.127127	3.22382	0.610986	1.36372	0.175938	9.95769	0.762136
N-carbamoylalanine	Amino Acid	Alanine and Aspartate Metabolism	1.40271	0.792489	2.53319	0.250229	0.926942	0.494446	1.72446	0.81031	1.0895	0.503446	2.37991	0.826723
creatine	Amino Acid	Creatine Metabolism	1.11973	0.441437	2.80901	0.80976	0.264446	0.0810926	0.79078	0.0211548	0.947727	0.248026	3.52114	0.9362
creatinine	Amino Acid	Creatine Metabolism	1.11633	0.25712	3.76383	0.868783	1.32382	0.249447	5.01323	0.711572	1.5596	0.222449	6.7482	0.602125
guanidinoacetate	Amino Acid	Creatine Metabolism	0.60363	0.233027	1.60142	0.300854	0.230697	0.0790722	0.650339	0.00592402	0.494694	0.137895	1.84268	0.282275
4-hydroxyglutamate	Amino Acid	Glutamate Metabolism	1.0264	0.613418	1.71343	0.920232	1.00876	0.580965	1.73595	0.974841	1.6342	0.824594	3.41176	0.168432
alpha-ketoglutaramate*	Amino Acid	Glutamate Metabolism	1.29986	0.442866	3.47677	0.61126	1.18843	0.33298	3.64706	0.777926	2.42095	0.646727	7.91747	0.151641
beta-citrylglutamate	Amino Acid	Glutamate Metabolism	0.897656	0.377484	2.03942	0.801088	0.46459	0.168026	1.21297	0.126771	0.780269	0.236761	2.42423	0.674705
carboxyethyl-GABA	Amino Acid	Glutamate Metabolism	0.934708	0.425546	2.20653	0.871491	1.74715	0.657416	5.33236	0.299866	2.26033	0.671663	8.65052	0.217812
citramalate	Amino Acid	Glutamate Metabolism	0.80353	0.441013	1.48785	0.478286	1.19934	0.598459	2.51811	0.618249	0.77615	0.330584	1.90581	0.566302
gamma-carboxyglutamate	Amino Acid	Glutamate Metabolism	1.71388	0.712293	4.32658	0.239078	1.39452	0.545176	3.8088	0.508086	1.5552	0.448992	5.51479	0.501294
glutamate	Amino Acid	Glutamate Metabolism	0.845599	0.331156	2.12431	0.722472	0.333072	0.115137	0.917025	0.0366646	0.566664	0.153369	2.02326	0.385681
glutamate, gamma-methyl ester	Amino Acid	Glutamate Metabolism	1.4445	0.793487	3.00784	0.269743	1.22919	0.65332	2.70867	0.559152	1.46218	0.605705	5.43058	0.472591
glutamine	Amino Acid	Glutamate Metabolism	2.21259	0.467769	15.6413	0.389163	3.04278	0.520258	24.2769	0.267133	4.38791	0.451165	79.8408	0.274281
N-acetylglutamate	Amino Acid	Glutamate Metabolism	0.923826	0.357179	2.47112	0.873413	1.1187	0.408695	3.26224	0.833186	2.0748	0.516118	8.10589	0.300349
N-acetylglutamine	Amino Acid	Glutamate Metabolism	0.494472	0.191677	1.22191	0.134051	0.80507	0.31823	2.02106	0.643515	1.54944	0.48024	5.09456	0.463947
pyroglutamine*	Amino Acid	Glutamate Metabolism	1.59564	0.664113	3.9522	0.302031	1.46358	0.567374	3.90434	0.436368	1.59937	0.485717	5.62994	0.448608
S-1-pyrroline-5-carboxylate	Amino Acid	Glutamate Metabolism	1.60986	0.834627	3.39969	0.179301	1.64875	0.823015	3.67375	0.184605	1.21716	0.538027	3.14788	0.656443
2-aminobutyrate	Amino Acid	Glutathione Metabolism	1.24805	0.388011	4.22114	0.715351	0.662693	0.185344	2.43839	0.530498	0.500688	0.10157	2.66538	0.404072
2-hydroxybutyrate/2-hydroxyisobutyrate	Amino Acid	Glutathione Metabolism	0.624252	0.219559	1.70446	0.36482	0.784675	0.262877	2.24906	0.656147	0.931577	0.226249	3.64884	0.919766
5-oxoproline	Amino Acid	Glutathione Metabolism	1.09407	0.519476	2.30569	0.811789	0.588458	0.250721	1.32926	0.208733	1.12086	0.402405	3.13262	0.825258
cys-gly, oxidized	Amino Acid	Glutathione Metabolism	1.4812	0.753159	3.2357	0.288728	0.880607	0.461601	1.80899	0.712213	1.21465	0.54415	3.24011	0.664995
cysteine-glutathione disulfide	Amino Acid	Glutathione Metabolism	1.19853	0.739706	2.03869	0.480001	0.869901	0.527355	1.47979	0.593145	0.838467	0.452429	1.6358	0.585451
cysteinylglycine	Amino Acid	Glutathione Metabolism	0.785061	0.416326	1.51178	0.4603	0.944012	0.466593	1.97053	0.875006	0.79643	0.34975	1.92984	0.598245
cysteinylglycine disulfide*	Amino Acid	Glutathione Metabolism	1.55337	0.717206	3.94924	0.306038	0.922903	0.446177	2.132	0.838129	1.49422	0.574693	5.3866	0.468681
allo-threonine	Amino Acid	Glycine, Serine and Threonine Metabolism	0.807389	0.511867	1.27891	0.355974	0.605109	0.360111	0.99663	0.0507	0.798029	0.43314	1.48373	0.465879
betaine	Amino Acid	Glycine, Serine and Threonine Metabolism	1.48732	0.38981	5.55668	0.556138	0.359691	0.079563	1.53999	0.174728	0.137418	0.0162594	0.971212	0.0555965
dimethylglycine	Amino Acid	Glycine, Serine and Threonine Metabolism	0.903417	0.271293	2.71017	0.861865	0.807334	0.211284	2.68263	0.739868	1.21004	0.223538	5.20693	0.810381
glycine	Amino Acid	Glycine, Serine and Threonine Metabolism	0.804633	0.17222	3.49261	0.776983	0.23347	0.0377488	1.30656	0.105872	0.494411	0.0538384	3.98123	0.517726
N-acetylglycine	Amino Acid	Glycine, Serine and Threonine Metabolism	1.44135	0.57936	3.54903	0.426683	1.46508	0.549325	3.86046	0.439844	2.16927	0.61693	7.72626	0.224785
N-acetylserine	Amino Acid	Glycine, Serine and Threonine Metabolism	1.23914	0.383633	3.6214	0.704673	1.03788	0.262636	3.55174	0.955164	0.565946	0.0978641	2.62035	0.495868
N-acetylthreonine	Amino Acid	Glycine, Serine and Threonine Metabolism	1.06633	0.331161	2.97956	0.907626	1.3706	0.38438	4.17099	0.601354	0.648365	0.116937	2.71298	0.587959
sarcosine	Amino Acid	Glycine, Serine and Threonine Metabolism	2.2162	1.09382	4.49592	0.0261216	1.10334	0.480263	2.38656	0.80786	1.43595	0.540112	3.62107	0.448788
serine	Amino Acid	Glycine, Serine and Threonine Metabolism	0.81904	0.204366	3.3077	0.778385	0.199645	0.0420633	0.932313	0.0399698	0.062674	0.00862768	0.404926	0.00411024
threonine	Amino Acid	Glycine, Serine and Threonine Metabolism	0.42834	0.0930348	1.81952	0.263901	0.392827	0.0777761	1.88321	0.249193	0.240902	0.0302436	1.75334	0.165505
4-guanidinobutanoate	Amino Acid	Guanidino and Acetamido Metabolism	0.867821	0.430417	1.7571	0.692075	0.947912	0.442602	2.06932	0.891608	1.15328	0.461285	3.01069	0.764493
guanidinosuccinate	Amino Acid	Guanidino and Acetamido Metabolism	1.13063	0.584974	2.0936	0.703122	1.6953	0.853766	3.30634	0.12279	1.78333	0.764399	4.01656	0.165604
1-methyl-4-imidazoleacetate	Amino Acid	Histidine Metabolism	0.915791	0.313998	2.33517	0.862246	1.0537	0.315844	2.97498	0.926775	1.38824	0.349244	4.44045	0.60905
1-methylhistidine	Amino Acid	Histidine Metabolism	1.47849	0.596839	3.5806	0.388573	1.86247	0.709487	4.78501	0.19807	1.28887	0.379671	4.06255	0.674893
1-ribosyl-imidazoleacetate*	Amino Acid	Histidine Metabolism	0.951905	0.351437	2.29087	0.917765	1.52271	0.563751	3.61421	0.36961	1.30455	0.348591	3.82041	0.663289
3-methylhistidine	Amino Acid	Histidine Metabolism	0.693506	0.391031	1.24022	0.210639	1.0688	0.558895	2.10975	0.843501	0.502349	0.231656	1.08255	0.0763146
carnosine	Amino Acid	Histidine Metabolism	1.69136	0.990306	3.01438	0.062279	0.993266	0.562969	1.78624	0.981532	1.59424	0.760592	3.68912	0.239262
formiminoglutamate	Amino Acid	Histidine Metabolism	1.55283	0.600078	4.05999	0.364102	1.01193	0.359834	2.82448	0.981876	0.941617	0.263892	3.39187	0.925812
histidine	Amino Acid	Histidine Metabolism	1.04944	0.196139	5.95837	0.955628	1.56362	0.240689	11.1069	0.646476	1.11937	0.112715	12.3237	0.924772
hydantoin-5-propionate	Amino Acid	Histidine Metabolism	1.34272	0.627809	2.87514	0.443965	1.1896	0.529202	2.69601	0.677367	0.49954	0.185064	1.34844	0.168467
imidazole lactate	Amino Acid	Histidine Metabolism	1.4866	0.544791	3.91497	0.427634	1.22533	0.402507	3.51559	0.71163	1.03296	0.240183	3.90356	0.963585
imidazole propionate	Amino Acid	Histidine Metabolism	0.759726	0.413851	1.45223	0.38858	0.502442	0.269935	0.94698	0.030154	0.537111	0.250365	1.18329	0.112248
N-acetyl-1-methylhistidine*	Amino Acid	Histidine Metabolism	0.90883	0.488082	1.71139	0.764609	1.07805	0.544242	2.1878	0.832106	1.03601	0.431906	2.58147	0.93833
N-acetyl-3-methylhistidine*	Amino Acid	Histidine Metabolism	0.630726	0.366913	1.05606	0.0853077	0.879132	0.491463	1.55102	0.657851	0.521649	0.233667	1.07643	0.090373
N-acetylcarnosine	Amino Acid	Histidine Metabolism	1.1995	0.552193	2.8103	0.658879	1.45294	0.57485	4.04373	0.452364	0.841175	0.294399	2.75609	0.758835
N-acetylhistidine	Amino Acid	Histidine Metabolism	1.06241	0.542503	2.26207	0.866767	0.574176	0.298202	1.15102	0.10358	0.711249	0.313563	1.81314	0.438225
trans-urocanate	Amino Acid	Histidine Metabolism	1.43414	0.62752	3.50464	0.411408	0.980324	0.419805	2.46367	0.964908	2.96972	0.833942	12.0977	0.109754
1-carboxyethylisoleucine	Amino Acid	Leucine, Isoleucine and Valine Metabolism	0.855756	0.457766	1.61614	0.626255	0.874073	0.455995	1.71347	0.687909	0.913731	0.405718	2.17452	0.830688
1-carboxyethylleucine	Amino Acid	Leucine, Isoleucine and Valine Metabolism	1.0044	0.584052	1.8008	0.987719	0.942519	0.537203	1.74518	0.842356	0.82302	0.414895	1.77374	0.592165
1-carboxyethylvaline	Amino Acid	Leucine, Isoleucine and Valine Metabolism	0.79113	0.311115	1.92558	0.612916	1.01008	0.372685	2.63915	0.98391	1.01369	0.294794	3.27102	0.98222
2,3-dihydroxy-2-methylbutyrate	Amino Acid	Leucine, Isoleucine and Valine Metabolism	1.06439	0.543084	2.23354	0.862168	1.37502	0.633948	3.27722	0.447733	0.850938	0.343373	2.41175	0.744446
2-hydroxy-3-methylvalerate	Amino Acid	Leucine, Isoleucine and Valine Metabolism	0.702106	0.263776	1.80985	0.469868	0.774297	0.283227	2.01721	0.607263	1.67411	0.477502	5.79196	0.412822
2-methylbutyrylcarnitine (C5)	Amino Acid	Leucine, Isoleucine and Valine Metabolism	1.40112	0.510665	4.08795	0.524859	0.727956	0.255457	2.17333	0.560358	1.47905	0.409318	5.97012	0.565581
3-hydroxy-2-ethylpropionate	Amino Acid	Leucine, Isoleucine and Valine Metabolism	1.56341	0.561735	4.42291	0.39329	3.03318	0.989463	9.77689	0.055684	2.50934	0.614848	10.5353	0.199006
3-hydroxyisobutyrate	Amino Acid	Leucine, Isoleucine and Valine Metabolism	0.805084	0.350337	1.88622	0.609641	2.29274	0.811434	7.31995	0.138891	0.83902	0.266012	3.04936	0.774058
3-methyl-2-oxobutyrate	Amino Acid	Leucine, Isoleucine and Valine Metabolism	0.544792	0.174515	1.71592	0.29451	2.53347	0.706443	9.91485	0.165444	0.553828	0.113047	2.78042	0.465804
3-methyl-2-oxovalerate	Amino Acid	Leucine, Isoleucine and Valine Metabolism	0.342345	0.0912145	1.25501	0.107411	1.44857	0.35549	6.05643	0.606436	2.72953	0.46735	17.3022	0.27202
3-methylglutaconate	Amino Acid	Leucine, Isoleucine and Valine Metabolism	0.921551	0.335272	2.32563	0.868008	1.28178	0.442339	3.4207	0.633031	1.66037	0.478206	5.13682	0.399282
3-methylglutarylcarnitine (2)	Amino Acid	Leucine, Isoleucine and Valine Metabolism	1.21111	0.586515	2.49466	0.602159	1.16086	0.529425	2.53937	0.709191	0.808208	0.302253	2.17445	0.672403
4-methyl-2-oxopentanoate	Amino Acid	Leucine, Isoleucine and Valine Metabolism	0.444393	0.130723	1.5175	0.19229	1.67598	0.433661	6.8123	0.460719	2.47917	0.434839	15.3314	0.314771
alpha-hydroxyisocaproate	Amino Acid	Leucine, Isoleucine and Valine Metabolism	1.20463	0.596394	2.44425	0.602837	0.646207	0.288647	1.40495	0.276073	1.52947	0.582328	4.11971	0.389308
alpha-hydroxyisovalerate	Amino Acid	Leucine, Isoleucine and Valine Metabolism	0.732026	0.275096	1.90129	0.526014	0.542737	0.187271	1.46935	0.244287	1.25862	0.348965	4.27079	0.716151
beta-hydroxyisovalerate	Amino Acid	Leucine, Isoleucine and Valine Metabolism	1.44342	0.437905	4.79263	0.545115	1.06114	0.294461	3.79907	0.926967	0.710028	0.134644	3.53665	0.678055
ethylmalonate	Amino Acid	Leucine, Isoleucine and Valine Metabolism	1.02969	0.402344	2.49931	0.949876	1.55932	0.622826	3.84707	0.336089	2.2665	0.766516	6.63122	0.133676
isobutyrylcarnitine (C4)	Amino Acid	Leucine, Isoleucine and Valine Metabolism	1.85112	0.80131	4.34669	0.151294	0.660912	0.259926	1.62136	0.371653	0.836983	0.252809	2.67231	0.765087
isobutyrylglycine	Amino Acid	Leucine, Isoleucine and Valine Metabolism	1.09221	0.558245	2.24709	0.802616	2.1984	0.944955	5.90843	0.0894909	1.93702	0.688259	6.92587	0.259035
isoleucine	Amino Acid	Leucine, Isoleucine and Valine Metabolism	1.26539	0.294894	5.5144	0.75167	0.525497	0.106323	2.53642	0.424224	2.71709	0.382635	20.3854	0.320217
isovalerate (i5:0)	Amino Acid	Leucine, Isoleucine and Valine Metabolism	0.218577	0.0699861	0.608813	0.00576294	0.667123	0.236421	1.64777	0.416354	0.319554	0.0734612	1.19936	0.115408
isovalerylcarnitine (C5)	Amino Acid	Leucine, Isoleucine and Valine Metabolism	1.19238	0.393084	3.80053	0.760414	0.696771	0.199419	2.50274	0.574636	1.4324	0.305101	7.36102	0.657204
isovalerylglycine	Amino Acid	Leucine, Isoleucine and Valine Metabolism	1.02864	0.54548	1.97789	0.931159	1.06167	0.540857	2.14201	0.863904	0.550555	0.231421	1.30591	0.171713
leucine	Amino Acid	Leucine, Isoleucine and Valine Metabolism	1.93529	0.403509	9.6216	0.412265	0.525964	0.0950615	2.86867	0.456664	1.43652	0.171371	12.4926	0.738439
methylsuccinate	Amino Acid	Leucine, Isoleucine and Valine Metabolism	3.3695	1.46902	9.21066	0.0101045	0.968157	0.542388	1.92979	0.919095	2.45201	0.917536	8.80926	0.12751
methylsuccinoylcarnitine	Amino Acid	Leucine, Isoleucine and Valine Metabolism	0.900725	0.473021	1.62679	0.737974	1.0037	0.478039	1.97029	0.991758	1.2696	0.552156	2.73228	0.552781
N-acetylisoleucine	Amino Acid	Leucine, Isoleucine and Valine Metabolism	1.16329	0.396006	3.39794	0.781665	1.37223	0.443814	4.26969	0.582036	1.21178	0.290657	5.04841	0.790463
N-acetylleucine	Amino Acid	Leucine, Isoleucine and Valine Metabolism	0.763072	0.259679	2.18018	0.61654	0.956749	0.322658	2.80706	0.935779	0.780993	0.190639	3.08738	0.725107
N-acetylvaline	Amino Acid	Leucine, Isoleucine and Valine Metabolism	1.62428	0.425316	5.77978	0.460614	1.80666	0.410698	7.18465	0.415448	1.37567	0.223594	7.0866	0.716678
tiglylcarnitine (C5:1-DC)	Amino Acid	Leucine, Isoleucine and Valine Metabolism	1.68356	0.695217	4.42102	0.2699	1.19772	0.47871	3.2612	0.712107	0.927398	0.324265	3.03815	0.893737
valine	Amino Acid	Leucine, Isoleucine and Valine Metabolism	2.29885	0.442376	12.3584	0.324326	0.732464	0.118481	4.51264	0.735367	0.897467	0.0976839	8.27715	0.923207
2-aminoadipate	Amino Acid	Lysine Metabolism	1.55825	0.760246	3.38172	0.240443	1.24942	0.576402	2.84236	0.581092	2.07255	0.756974	6.50258	0.177841
5-(galactosylhydroxy)-L-lysine	Amino Acid	Lysine Metabolism	1.98808	0.92743	4.84669	0.0997585	1.9151	0.82785	5.29958	0.167463	1.75155	0.592121	6.76709	0.370865
5-hydroxylysine	Amino Acid	Lysine Metabolism	0.489245	0.243391	0.969615	0.0415499	0.441525	0.209375	0.906125	0.0280551	0.50763	0.199066	1.26291	0.148044
6-oxopiperidine-2-carboxylate	Amino Acid	Lysine Metabolism	1.0001	0.472496	2.30449	0.999802	1.68344	0.697457	4.51128	0.274458	0.90994	0.3433	2.88728	0.861015
glutarylcarnitine (C5-DC)	Amino Acid	Lysine Metabolism	1.07065	0.518304	2.32271	0.857766	1.36054	0.593542	3.388	0.487372	0.848231	0.330144	2.41872	0.743321
lysine	Amino Acid	Lysine Metabolism	0.881726	0.180359	4.27261	0.875686	0.320331	0.0556179	1.77399	0.195153	0.196141	0.0207121	1.6595	0.142073
N,N,N-trimethyl-5-aminovalerate	Amino Acid	Lysine Metabolism	2.10616	0.744456	5.91549	0.156571	0.972782	0.296321	3.0189	0.962636	1.70067	0.406612	6.66924	0.453097
N6,N6,N6-trimethyllysine	Amino Acid	Lysine Metabolism	1.02548	0.409304	2.49381	0.956187	0.871976	0.3137	2.32288	0.787099	0.81469	0.235316	2.64013	0.737185
N6-acetyllysine	Amino Acid	Lysine Metabolism	0.851153	0.288439	2.47068	0.767698	1.29075	0.389127	4.27829	0.674934	0.50481	0.120446	1.99246	0.334394
pipecolate	Amino Acid	Lysine Metabolism	0.581284	0.214252	1.4293	0.26019	1.39028	0.544786	3.32466	0.471952	0.768555	0.203882	2.48577	0.677622
alpha-ketobutyrate	Amino Acid	Methionine, Cysteine, SAM and Taurine Metabolism	0.914238	0.564533	1.45724	0.708787	1.23495	0.738325	2.07896	0.419769	0.402773	0.162798	0.84417	0.0269112
cystathionine	Amino Acid	Methionine, Cysteine, SAM and Taurine Metabolism	1.45933	0.681936	3.21168	0.339233	1.72513	0.758443	4.03412	0.198374	1.2324	0.46655	3.38876	0.679985
cysteine	Amino Acid	Methionine, Cysteine, SAM and Taurine Metabolism	1.99899	0.68164	6.08801	0.212163	6.7694	1.79244	28.8834	0.00672422	2.23457	0.495486	11.3195	0.312097
cysteine s-sulfate	Amino Acid	Methionine, Cysteine, SAM and Taurine Metabolism	0.752736	0.459409	1.2513	0.262267	0.813706	0.47179	1.43646	0.4637	0.888627	0.457341	1.79261	0.731422
cysteine sulfinic acid	Amino Acid	Methionine, Cysteine, SAM and Taurine Metabolism	0.415526	0.161419	1.06052	0.0655479	0.469269	0.174056	1.22161	0.123288	0.43878	0.136457	1.43049	0.164226
cystine	Amino Acid	Methionine, Cysteine, SAM and Taurine Metabolism	1.60331	0.779555	3.85559	0.245864	1.20407	0.616381	2.74368	0.621639	2.51707	0.859284	10.0629	0.141618
hypotaurine	Amino Acid	Methionine, Cysteine, SAM and Taurine Metabolism	1.26772	0.706589	2.36628	0.43888	0.619216	0.332861	1.15186	0.126908	1.1842	0.536412	2.81186	0.686423
lanthionine	Amino Acid	Methionine, Cysteine, SAM and Taurine Metabolism	0.915688	0.537339	1.58054	0.747059	1.03313	0.570038	1.92655	0.915543	0.988881	0.472716	2.16603	0.976663
methionine	Amino Acid	Methionine, Cysteine, SAM and Taurine Metabolism	0.537864	0.110503	2.59059	0.439281	0.681008	0.118482	3.946	0.666609	0.490475	0.0590787	4.22694	0.511854
methionine sulfone	Amino Acid	Methionine, Cysteine, SAM and Taurine Metabolism	1.1943	0.452548	3.18093	0.719658	2.6039	0.916028	7.93255	0.0801031	2.16094	0.608655	8.36059	0.243672
methionine sulfoxide	Amino Acid	Methionine, Cysteine, SAM and Taurine Metabolism	0.312228	0.079357	1.03973	0.0764938	0.744783	0.196572	2.22751	0.635467	0.347534	0.0508466	1.60361	0.235486
N-acetylmethionine	Amino Acid	Methionine, Cysteine, SAM and Taurine Metabolism	1.70382	0.646379	4.28506	0.263832	1.09383	0.344984	3.20119	0.874306	0.664905	0.154007	2.49645	0.564579
N-acetyltaurine	Amino Acid	Methionine, Cysteine, SAM and Taurine Metabolism	0.738422	0.314149	1.67487	0.476247	0.899718	0.355166	2.19967	0.819492	1.11571	0.362108	3.24365	0.84372
N-formylmethionine	Amino Acid	Methionine, Cysteine, SAM and Taurine Metabolism	1.17534	0.327479	3.71008	0.791709	1.48175	0.3629	5.26064	0.563094	2.0997	0.426759	8.58251	0.325461
N-methyltaurine	Amino Acid	Methionine, Cysteine, SAM and Taurine Metabolism	1.32258	0.77858	2.20017	0.286522	1.97965	1.14155	3.45094	0.0144965	0.990595	0.439617	2.02524	0.980301
S-adenosylhomocysteine (SAH)	Amino Acid	Methionine, Cysteine, SAM and Taurine Metabolism	0.731596	0.392713	1.33242	0.312409	0.917073	0.467531	1.77839	0.797704	1.06166	0.476441	2.37375	0.882277
S-methylcysteine	Amino Acid	Methionine, Cysteine, SAM and Taurine Metabolism	0.736565	0.231895	2.159	0.589905	2.23903	0.734814	6.53138	0.14436	1.38399	0.316038	5.48431	0.653216
S-methylcysteine sulfoxide	Amino Acid	Methionine, Cysteine, SAM and Taurine Metabolism	0.69557	0.273089	1.6664	0.428847	1.44601	0.54857	3.67547	0.444065	1.57535	0.486379	4.86279	0.434637
S-methylmethionine	Amino Acid	Methionine, Cysteine, SAM and Taurine Metabolism	0.276137	0.121473	0.551075	0.000738845	0.835676	0.446489	1.51562	0.561022	0.597277	0.248903	1.29217	0.211535
taurine	Amino Acid	Methionine, Cysteine, SAM and Taurine Metabolism	1.27949	0.557539	2.97082	0.561065	0.589109	0.227545	1.47386	0.263196	1.23855	0.389268	4.01366	0.715919
1-carboxyethylphenylalanine	Amino Acid	Phenylalanine Metabolism	0.42521	0.15932	1.0589	0.0757374	0.680731	0.245686	1.78138	0.444859	0.675401	0.189622	2.1895	0.526921
4-hydroxyphenylacetate	Amino Acid	Phenylalanine Metabolism	0.780494	0.47039	1.37583	0.359293	0.960664	0.538826	1.89177	0.898959	0.915692	0.455627	2.15404	0.820996
N-acetylphenylalanine	Amino Acid	Phenylalanine Metabolism	0.735848	0.271658	1.83402	0.528314	0.544579	0.186941	1.46765	0.246113	0.593569	0.148093	2.08841	0.439365
phenylacetate	Amino Acid	Phenylalanine Metabolism	1.04689	0.535937	2.20669	0.898171	1.08785	0.5448	2.36625	0.820325	0.875252	0.384984	2.2403	0.762842
phenylalanine	Amino Acid	Phenylalanine Metabolism	0.736923	0.130275	3.98949	0.725492	0.258932	0.035936	1.72049	0.168829	0.563315	0.0497064	5.96736	0.636456
phenyllactate (PLA)	Amino Acid	Phenylalanine Metabolism	0.825247	0.258744	2.36808	0.73442	0.580379	0.157909	1.86239	0.38762	0.606282	0.120319	2.55633	0.520054
phenylpyruvate	Amino Acid	Phenylalanine Metabolism	0.704401	0.292412	1.94146	0.462422	1.12394	0.406875	3.82344	0.837544	0.504805	0.191327	1.48426	0.178995
(N(1) + N(8))-acetylspermidine	Amino Acid	Polyamine Metabolism	0.606674	0.214334	1.62251	0.330308	0.737504	0.237387	2.14535	0.585126	0.971121	0.250443	3.51799	0.965111
4-acetamidobutanoate	Amino Acid	Polyamine Metabolism	1.0059	0.399849	2.2261	0.98923	0.838421	0.290553	2.15717	0.737421	1.36515	0.421157	3.50956	0.564595
5-methylthioadenosine (MTA)	Amino Acid	Polyamine Metabolism	0.778558	0.399642	1.6199	0.479507	1.18183	0.543781	2.92674	0.693453	1.83508	0.614567	7.76119	0.347096
acisoga	Amino Acid	Polyamine Metabolism	1.27698	0.595191	2.8889	0.54332	0.741909	0.340822	1.69383	0.463114	0.688822	0.267629	1.89185	0.45349
N-acetyl-isoputreanine*	Amino Acid	Polyamine Metabolism	0.820917	0.337208	1.95055	0.659986	0.602757	0.222546	1.61195	0.31705	1.11975	0.341716	3.44506	0.848161
N-acetylputrescine	Amino Acid	Polyamine Metabolism	0.608415	0.190201	1.79816	0.384686	0.895267	0.27586	2.69828	0.848759	1.18603	0.266544	4.61576	0.814149
spermidine	Amino Acid	Polyamine Metabolism	1.18263	0.673072	2.09481	0.560629	0.54206	0.289106	0.99821	0.0512381	0.804831	0.365648	1.76709	0.586001
3-indoxyl sulfate	Amino Acid	Tryptophan Metabolism	1.55149	0.703164	3.62244	0.291769	1.61243	0.696325	4.0046	0.284476	2.54097	0.857182	8.0992	0.102446
5-hydroxyindole sulfate	Amino Acid	Tryptophan Metabolism	1.33319	0.750285	2.40885	0.330239	1.86205	0.979241	3.6751	0.0630802	1.89594	0.863904	4.41023	0.11916
6-bromotryptophan	Amino Acid	Tryptophan Metabolism	0.738226	0.257937	2.18278	0.57578	0.284859	0.0895701	0.897694	0.0313439	0.631903	0.14942	2.83371	0.538437
C-glycosyltryptophan	Amino Acid	Tryptophan Metabolism	1.10983	0.34785	3.14159	0.851144	1.45122	0.415716	4.45856	0.536717	1.04646	0.217449	4.03281	0.951602
indole-3-carboxylate	Amino Acid	Tryptophan Metabolism	1.58461	0.749764	3.71819	0.256017	1.5673	0.70201	3.96891	0.305095	2.75702	0.887262	11.0302	0.112373
indoleacetate	Amino Acid	Tryptophan Metabolism	0.942367	0.393897	2.14264	0.890399	0.702197	0.25313	1.79794	0.478536	0.91409	0.262217	2.87884	0.883144
indoleacetylglutamine	Amino Acid	Tryptophan Metabolism	1.06897	0.601871	1.89667	0.818873	1.22151	0.647892	2.31713	0.536507	2.10373	0.95325	4.80997	0.0694917
indolelactate	Amino Acid	Tryptophan Metabolism	0.574073	0.184787	1.65808	0.320772	0.776325	0.238654	2.34539	0.662858	1.19014	0.268411	4.80969	0.81243
indolepropionate	Amino Acid	Tryptophan Metabolism	0.692321	0.411301	1.21611	0.174802	1.35658	0.681607	3.12972	0.4359	1.01388	0.496383	2.51596	0.973235
kynurenate	Amino Acid	Tryptophan Metabolism	1.17073	0.465354	2.64875	0.716529	0.952687	0.313592	2.52591	0.928499	0.622551	0.150568	2.20608	0.497847
kynurenine	Amino Acid	Tryptophan Metabolism	1.38017	0.400796	4.724	0.606723	0.359274	0.0899903	1.34692	0.136156	0.674644	0.134861	3.06216	0.6171
N-acetyltryptophan	Amino Acid	Tryptophan Metabolism	0.829898	0.31537	2.0492	0.695865	0.529103	0.181615	1.45781	0.230383	0.622677	0.168722	2.12105	0.463784
N-formylanthranilic acid	Amino Acid	Tryptophan Metabolism	1.1339	0.446763	2.85545	0.789599	0.577563	0.203647	1.59491	0.292849	1.00095	0.278764	3.48968	0.998828
picolinate	Amino Acid	Tryptophan Metabolism	0.731796	0.407066	1.31559	0.293181	1.14089	0.583944	2.33071	0.705983	0.654592	0.28675	1.4918	0.306355
serotonin	Amino Acid	Tryptophan Metabolism	1.23092	0.780607	1.97608	0.377481	0.82194	0.500286	1.34616	0.433987	1.17512	0.627562	2.27967	0.619856
tryptophan	Amino Acid	Tryptophan Metabolism	0.362771	0.083568	1.59338	0.174063	0.193108	0.0393068	0.942243	0.0406258	0.94138	0.139083	7.12783	0.951567
tryptophan betaine	Amino Acid	Tryptophan Metabolism	1.10899	0.674265	1.91485	0.695621	0.69685	0.417632	1.1983	0.17519	1.09427	0.56469	2.34466	0.802657
xanthurenate	Amino Acid	Tryptophan Metabolism	0.81773	0.472636	1.42032	0.470285	1.08185	0.591205	2.03494	0.801195	0.632578	0.293622	1.3356	0.229142
1-carboxyethyltyrosine	Amino Acid	Tyrosine Metabolism	0.648307	0.331485	1.20801	0.185756	0.879556	0.431903	1.73119	0.714862	0.540318	0.204443	1.28917	0.183989
2-hydroxyphenylacetate	Amino Acid	Tyrosine Metabolism	1.30116	0.61074	2.96211	0.511606	1.11516	0.511103	2.62344	0.792458	2.13314	0.738514	7.12716	0.191258
3-(4-hydroxyphenyl)lactate	Amino Acid	Tyrosine Metabolism	0.636923	0.218499	1.82132	0.40156	0.765864	0.238621	2.45343	0.651637	0.357661	0.0792509	1.53706	0.170362
3-methoxytyrosine	Amino Acid	Tyrosine Metabolism	1.39027	0.42739	4.13989	0.562853	1.70345	0.433106	5.98904	0.429939	1.46916	0.268135	6.72528	0.648422
4-hydroxyphenylpyruvate	Amino Acid	Tyrosine Metabolism	1.22022	0.503731	3.07815	0.66605	2.20493	0.7866	6.71876	0.149217	0.992901	0.327726	3.35004	0.990418
4-methoxyphenol sulfate	Amino Acid	Tyrosine Metabolism	1.40052	0.742437	2.74783	0.310415	1.76392	0.878302	3.76972	0.124787	0.87926	0.393415	2.08448	0.760067
dopamine 3-O-sulfate	Amino Acid	Tyrosine Metabolism	0.887105	0.340646	2.06583	0.79369	1.13771	0.408338	2.83613	0.793377	2.06555	0.610352	6.28217	0.215161
gentisate	Amino Acid	Tyrosine Metabolism	1.32321	0.752574	2.49483	0.356642	0.910552	0.525439	1.65001	0.746213	1.20257	0.56401	2.87887	0.65405
homovanillate (HVA)	Amino Acid	Tyrosine Metabolism	1.07751	0.490476	2.5256	0.857179	0.439004	0.196392	1.00643	0.0460357	1.24921	0.400557	4.72673	0.721697
m-tyramine sulfate	Amino Acid	Tyrosine Metabolism	0.802799	0.396001	1.50023	0.512981	0.893846	0.414116	1.75442	0.75739	0.701781	0.251588	1.65593	0.449848
N-acetyltyrosine	Amino Acid	Tyrosine Metabolism	0.587199	0.312827	1.15192	0.105909	0.538414	0.284137	1.0526	0.0612273	0.47645	0.220518	1.07385	0.0618221
N-formylphenylalanine	Amino Acid	Tyrosine Metabolism	0.546812	0.31295	0.935831	0.0295279	0.804738	0.455411	1.41985	0.45002	0.457239	0.205058	0.951915	0.0421431
p-cresol glucuronide*	Amino Acid	Tyrosine Metabolism	1.19243	0.637438	2.31165	0.591252	1.46532	0.73148	3.10662	0.300223	1.76067	0.711022	4.63013	0.237665
phenol glucuronide	Amino Acid	Tyrosine Metabolism	1.24615	0.760491	1.97867	0.362322	1.79454	1.05414	3.02326	0.0278001	1.63418	0.835317	3.10093	0.13457
phenol sulfate	Amino Acid	Tyrosine Metabolism	1.45825	0.737924	2.85025	0.270657	1.97319	0.950586	4.11798	0.0671465	2.66562	1.06915	6.9127	0.037171
thyroxine	Amino Acid	Tyrosine Metabolism	0.498309	0.134759	1.89457	0.299004	0.724496	0.164424	3.30223	0.672678	0.461563	0.0730375	3.00913	0.411956
tyramine O-sulfate	Amino Acid	Tyrosine Metabolism	0.891807	0.535115	1.48397	0.658252	0.966381	0.549834	1.7086	0.90527	0.915719	0.468396	1.7889	0.794948
tyrosine	Amino Acid	Tyrosine Metabolism	0.470135	0.119924	1.82263	0.274753	0.197544	0.0444621	0.838896	0.0290712	0.126217	0.0205034	0.722923	0.0214613
vanillactate	Amino Acid	Tyrosine Metabolism	1.01555	0.438943	2.26134	0.970686	1.13878	0.42436	2.93549	0.79655	1.18106	0.344243	3.66523	0.791004
vanillylmandelate (VMA)	Amino Acid	Tyrosine Metabolism	0.967824	0.432659	2.1104	0.935103	1.46877	0.61329	3.45788	0.380018	0.796088	0.257493	2.45429	0.690689
2-oxoarginine*	Amino Acid	Urea cycle; Arginine and Proline Metabolism	0.928057	0.422516	2.00329	0.849984	0.639794	0.260939	1.51389	0.316024	0.574524	0.192786	1.63244	0.304817
argininate*	Amino Acid	Urea cycle; Arginine and Proline Metabolism	0.869668	0.376317	1.9749	0.739984	0.661921	0.263738	1.59098	0.364518	0.529897	0.166856	1.56173	0.261139
arginine	Amino Acid	Urea cycle; Arginine and Proline Metabolism	0.7708	0.349858	1.77044	0.526382	1.39723	0.544414	3.90889	0.503277	0.702767	0.236625	2.22412	0.533029
citrulline	Amino Acid	Urea cycle; Arginine and Proline Metabolism	0.802677	0.290129	2.39026	0.680159	0.305816	0.104872	0.905775	0.0287706	0.397108	0.121304	1.35945	0.125955
dimethylarginine (SDMA + ADMA)	Amino Acid	Urea cycle; Arginine and Proline Metabolism	1.6309	0.371	6.32914	0.489742	0.961384	0.158286	4.71241	0.963762	0.758403	0.0832161	4.95367	0.790424
homoarginine	Amino Acid	Urea cycle; Arginine and Proline Metabolism	0.478098	0.172329	1.28391	0.147253	0.391682	0.129985	1.14759	0.0891855	0.354169	0.0857433	1.36499	0.137284
homocitrulline	Amino Acid	Urea cycle; Arginine and Proline Metabolism	1.47259	0.660841	3.2236	0.335435	2.03938	0.912607	4.65712	0.0827372	2.06673	0.780128	5.46309	0.137614
N2,N5-diacetylornithine	Amino Acid	Urea cycle; Arginine and Proline Metabolism	0.794056	0.41136	1.55184	0.494053	0.97419	0.477393	2.04208	0.943501	0.856754	0.346148	2.18186	0.741665
N-acetylarginine	Amino Acid	Urea cycle; Arginine and Proline Metabolism	0.826055	0.334698	2.04263	0.677345	0.911136	0.339949	2.43462	0.852309	0.836911	0.253301	2.76417	0.769092
N-acetylcitrulline	Amino Acid	Urea cycle; Arginine and Proline Metabolism	0.730134	0.423596	1.22607	0.243398	0.855887	0.494549	1.44469	0.566449	0.764521	0.37207	1.50196	0.446211
N-delta-acetylornithine	Amino Acid	Urea cycle; Arginine and Proline Metabolism	0.865728	0.369299	2.0112	0.737586	1.36776	0.568276	3.34149	0.485631	0.633252	0.213864	1.79573	0.395071
N-methylhydroxyproline**	Amino Acid	Urea cycle; Arginine and Proline Metabolism	1.01677	0.625158	1.70363	0.947727	1.00736	0.584068	1.80415	0.979484	0.484904	0.249024	0.937766	0.0300979
N-methylproline	Amino Acid	Urea cycle; Arginine and Proline Metabolism	0.898087	0.518086	1.56877	0.701938	0.712799	0.381141	1.32749	0.284282	0.336856	0.142587	0.741914	0.00895955
ornithine	Amino Acid	Urea cycle; Arginine and Proline Metabolism	1.05366	0.342273	3.31141	0.927702	0.241833	0.0664675	0.843432	0.0274231	0.508419	0.106774	2.43447	0.391483
pro-hydroxy-pro	Amino Acid	Urea cycle; Arginine and Proline Metabolism	1.61491	0.65552	4.17762	0.30861	2.40714	0.86755	7.04793	0.0991336	0.999955	0.295411	3.61341	0.999944
proline	Amino Acid	Urea cycle; Arginine and Proline Metabolism	1.14688	0.347174	3.72669	0.820085	0.562918	0.143592	2.11359	0.400526	0.587907	0.103644	3.15317	0.540268
trans-4-hydroxyproline	Amino Acid	Urea cycle; Arginine and Proline Metabolism	0.614642	0.204517	1.72902	0.369056	0.865915	0.281143	2.50275	0.794942	1.94031	0.537309	6.67585	0.296766
urea	Amino Acid	Urea cycle; Arginine and Proline Metabolism	1.94561	0.639227	5.86857	0.236077	2.34922	0.708952	7.73796	0.158551	1.66197	0.366497	7.14103	0.499323
erythronate*	Carbohydrate	Aminosugar Metabolism	0.745821	0.177	2.67714	0.671628	0.958909	0.202859	3.86072	0.955501	0.967751	0.149964	4.87519	0.970578
glucuronate	Carbohydrate	Aminosugar Metabolism	1.58479	0.747903	3.21172	0.207409	2.71055	1.23776	5.86042	0.0103066	3.05223	1.24271	7.36645	0.0115912
N-acetylglucosamine/N-acetylgalactosamine	Carbohydrate	Aminosugar Metabolism	1.09805	0.364068	3.06959	0.862335	0.602177	0.165425	2.03846	0.434113	1.61363	0.362567	6.22658	0.501121
N-acetylglucosaminylasparagine	Carbohydrate	Aminosugar Metabolism	0.768268	0.405043	1.43292	0.410232	1.00023	0.498569	1.99951	0.999479	0.922935	0.400762	2.10434	0.847784
N-acetylneuraminate	Carbohydrate	Aminosugar Metabolism	1.17449	0.431001	3.04061	0.745089	0.782992	0.244676	2.35473	0.67174	1.39182	0.350475	5.00652	0.626344
sucrose	Carbohydrate	Disaccharides and Oligosaccharides	0.600212	0.349086	0.998886	0.0555707	0.88316	0.494489	1.54999	0.667654	1.08353	0.556428	2.09045	0.810195
fructose	Carbohydrate	Fructose, Mannose and Galactose Metabolism	0.869206	0.403215	1.87699	0.719997	1.36104	0.583108	3.20381	0.476621	0.833758	0.295218	2.27953	0.725977
galactonate	Carbohydrate	Fructose, Mannose and Galactose Metabolism	1.21351	0.764746	2.0824	0.442631	0.869919	0.556405	1.43565	0.558322	1.16296	0.656484	2.41076	0.639879
mannitol/sorbitol	Carbohydrate	Fructose, Mannose and Galactose Metabolism	1.2683	0.656251	2.35665	0.463199	0.98117	0.462615	1.93487	0.958087	1.07051	0.416349	2.42619	0.877743
mannose	Carbohydrate	Fructose, Mannose and Galactose Metabolism	0.844682	0.496796	1.63752	0.569488	2.03542	0.811574	6.8472	0.198592	1.44606	0.557372	6.04049	0.545984
maltose	Carbohydrate	Glycogen Metabolism	0.953644	0.581113	1.57391	0.851073	0.688298	0.389875	1.2055	0.191479	0.952447	0.46282	2.01669	0.895655
maltotriose	Carbohydrate	Glycogen Metabolism	1.00209	0.663985	1.51329	0.992032	0.722905	0.447921	1.14014	0.169282	1.15585	0.655353	2.09793	0.6201
1,5-anhydroglucitol (1,5-AG)	Carbohydrate	Glycolysis, Gluconeogenesis, and Pyruvate Metabolism	0.893569	0.438109	2.01277	0.768774	1.14216	0.476039	3.32493	0.785853	0.6969	0.263367	2.22629	0.497116
3-phosphoglycerate	Carbohydrate	Glycolysis, Gluconeogenesis, and Pyruvate Metabolism	1.0038	0.668268	1.5293	0.985572	0.741535	0.465719	1.1745	0.200874	1.04105	0.580418	1.9424	0.894391
glucose	Carbohydrate	Glycolysis, Gluconeogenesis, and Pyruvate Metabolism	0.836184	0.504686	1.68907	0.54091	2.74883	0.804244	16.3441	0.214113	1.42464	0.543489	9.44146	0.628686
glycerate	Carbohydrate	Glycolysis, Gluconeogenesis, and Pyruvate Metabolism	0.629675	0.211696	1.81264	0.396981	0.464622	0.140151	1.47733	0.199837	0.297179	0.0656668	1.25812	0.104753
lactate	Carbohydrate	Glycolysis, Gluconeogenesis, and Pyruvate Metabolism	0.91425	0.422793	2.00002	0.819792	0.488711	0.206676	1.12839	0.0953553	0.957397	0.330781	2.86137	0.936079
pyruvate	Carbohydrate	Glycolysis, Gluconeogenesis, and Pyruvate Metabolism	0.926283	0.386792	2.11429	0.859685	1.24472	0.503103	2.92601	0.6251	0.334703	0.097091	1.0938	0.0762575
arabinose	Carbohydrate	Pentose Metabolism	0.635091	0.398825	1.01467	0.0547388	0.981708	0.570244	1.77601	0.948557	1.24001	0.617717	2.85357	0.571812
arabitol/xylitol	Carbohydrate	Pentose Metabolism	0.836911	0.414079	1.83396	0.635561	0.631976	0.299633	1.41738	0.238836	0.757215	0.310137	2.09245	0.561392
arabonate/xylonate	Carbohydrate	Pentose Metabolism	1.06264	0.441856	2.47107	0.890228	0.609799	0.249092	1.50007	0.27814	1.17603	0.359713	3.63654	0.789804
ribitol	Carbohydrate	Pentose Metabolism	0.566953	0.337383	0.971848	0.0337651	0.692927	0.394371	1.26992	0.213141	0.559481	0.285414	1.13741	0.0936441
ribonate	Carbohydrate	Pentose Metabolism	1.13118	0.447698	2.6994	0.786465	0.899649	0.293636	2.52686	0.848245	0.57417	0.141091	2.06241	0.420116
ribulonate/xylulonate*	Carbohydrate	Pentose Metabolism	0.994463	0.522781	1.97654	0.986917	1.81165	0.793272	4.37918	0.175154	1.83917	0.707906	5.20104	0.234408
xylose	Carbohydrate	Pentose Metabolism	0.479587	0.267796	0.854592	0.0123462	0.943627	0.501898	1.85843	0.860691	0.799403	0.366248	1.863	0.582817
gulonate*	Cofactors and Vitamins	Ascorbate and Aldarate Metabolism	1.10144	0.64943	2.13151	0.745806	0.944101	0.561706	1.78149	0.842167	1.24321	0.601131	3.46104	0.620916
oxalate (ethanedioate)	Cofactors and Vitamins	Ascorbate and Aldarate Metabolism	0.622316	0.254868	1.58694	0.305507	1.80942	0.624046	5.76126	0.294635	1.21396	0.340369	4.98201	0.776503
threonate	Cofactors and Vitamins	Ascorbate and Aldarate Metabolism	0.80358	0.34978	1.97177	0.617639	0.950148	0.380259	2.6189	0.916742	1.04804	0.331371	3.99781	0.940749
bilirubin (E,E)*	Cofactors and Vitamins	Hemoglobin and Porphyrin Metabolism	1.02222	0.58562	1.97935	0.943043	1.40544	0.701505	3.33729	0.390486	1.2765	0.559682	3.77025	0.612528
bilirubin (E,Z or Z,E)*	Cofactors and Vitamins	Hemoglobin and Porphyrin Metabolism	1.12808	0.629095	2.22392	0.704491	2.11685	0.93397	6.05132	0.11243	2.1734	0.828321	7.86636	0.172776
bilirubin (Z,Z)	Cofactors and Vitamins	Hemoglobin and Porphyrin Metabolism	1.25318	0.674899	3.00366	0.546277	1.77112	0.750901	6.37296	0.301799	1.54971	0.593395	7.29319	0.49766
biliverdin	Cofactors and Vitamins	Hemoglobin and Porphyrin Metabolism	2.02353	0.977079	4.20273	0.0567739	0.813456	0.341503	1.87537	0.632939	0.685987	0.232605	1.90606	0.479797
heme	Cofactors and Vitamins	Hemoglobin and Porphyrin Metabolism	0.921555	0.535309	1.52449	0.75743	0.581274	0.278872	1.07976	0.110655	0.553891	0.21713	1.17325	0.159228
L-urobilin	Cofactors and Vitamins	Hemoglobin and Porphyrin Metabolism	1.29965	0.832381	2.11069	0.265048	2.40373	1.35753	4.79862	0.00572089	1.40338	0.762513	2.85421	0.304982
1-methylnicotinamide	Cofactors and Vitamins	Nicotinate and Nicotinamide Metabolism	1.06463	0.50126	2.04621	0.859737	0.965199	0.415003	1.96884	0.928525	1.92917	0.827884	4.12288	0.101213
N1-Methyl-2-pyridone-5-carboxamide	Cofactors and Vitamins	Nicotinate and Nicotinamide Metabolism	1.21549	0.575536	2.41695	0.590103	1.2867	0.548087	2.75579	0.536636	2.33352	0.898694	5.72723	0.0682864
nicotinamide	Cofactors and Vitamins	Nicotinate and Nicotinamide Metabolism	1.36013	0.715757	2.663	0.355767	0.744085	0.372943	1.49479	0.400229	1.42787	0.599717	3.69834	0.437221
quinolinate	Cofactors and Vitamins	Nicotinate and Nicotinamide Metabolism	0.976513	0.486813	2.00575	0.947412	0.659909	0.311872	1.40599	0.277519	0.597427	0.243031	1.49031	0.263763
trigonelline (N'-methylnicotinate)	Cofactors and Vitamins	Nicotinate and Nicotinamide Metabolism	0.816982	0.406275	1.64334	0.568505	0.872987	0.41196	1.86007	0.722539	0.553234	0.223087	1.35703	0.19461
pantothenate	Cofactors and Vitamins	Pantothenate and CoA Metabolism	0.980004	0.432427	2.13492	0.960193	1.02879	0.429433	2.39491	0.948052	2.05851	0.735755	5.80351	0.165914
alpha-CEHC glucuronide*	Cofactors and Vitamins	Tocopherol Metabolism	0.698771	0.399757	1.14397	0.177728	1.15592	0.674031	1.91475	0.583011	1.25716	0.654538	2.29792	0.469198
alpha-CEHC sulfate	Cofactors and Vitamins	Tocopherol Metabolism	0.769326	0.487677	1.18753	0.245051	1.0664	0.657978	1.72073	0.791639	1.28673	0.71585	2.33931	0.398463
alpha-tocopherol	Cofactors and Vitamins	Tocopherol Metabolism	1.25972	0.65531	3.04634	0.551452	3.12267	1.01495	12.151	0.0796738	2.60158	0.732839	13.9586	0.226805
delta-CEHC glucuronide*	Cofactors and Vitamins	Tocopherol Metabolism	1.135	0.650493	1.92196	0.64339	0.972813	0.500006	1.77812	0.931258	1.53633	0.748883	3.06565	0.225326
delta-CEHC*	Cofactors and Vitamins	Tocopherol Metabolism	1.29003	0.709373	2.49771	0.424653	0.78516	0.433228	1.4732	0.434812	2.05585	0.841713	5.98814	0.144344
delta-tocopherol	Cofactors and Vitamins	Tocopherol Metabolism	1.09416	0.635316	1.97158	0.753159	0.780907	0.443561	1.41166	0.3975	1.6203	0.704125	4.54155	0.299933
gamma-CEHC	Cofactors and Vitamins	Tocopherol Metabolism	1.61279	0.758611	3.5718	0.225161	0.859918	0.391435	1.93905	0.711019	2.50307	0.876132	7.76354	0.0961699
gamma-CEHC glucuronide*	Cofactors and Vitamins	Tocopherol Metabolism	1.47078	0.84751	2.5956	0.17216	1.05901	0.574777	1.9411	0.852732	1.79409	0.842969	3.88804	0.130074
gamma-tocopherol/beta-tocopherol	Cofactors and Vitamins	Tocopherol Metabolism	1.97193	0.960015	4.41259	0.0794355	1.04349	0.52199	2.23927	0.908062	1.27627	0.519737	3.62743	0.61968
beta-cryptoxanthin	Cofactors and Vitamins	Vitamin A Metabolism	1.35323	0.677914	2.88371	0.413469	1.64298	0.754976	3.81895	0.23073	0.745718	0.314061	1.96419	0.526435
carotene diol (1)	Cofactors and Vitamins	Vitamin A Metabolism	0.978123	0.422148	2.28383	0.958934	1.6052	0.644932	4.13888	0.316676	1.36308	0.450431	4.33934	0.591203
carotene diol (2)	Cofactors and Vitamins	Vitamin A Metabolism	1.08752	0.455714	2.68132	0.85316	1.62542	0.623174	4.38133	0.328463	1.55091	0.475695	5.37976	0.478232
carotene diol (3)	Cofactors and Vitamins	Vitamin A Metabolism	1.02619	0.559353	2.00073	0.936069	0.963929	0.481154	2.12515	0.921944	0.76461	0.340261	1.95374	0.538585
retinal	Cofactors and Vitamins	Vitamin A Metabolism	0.566697	0.277684	1.20081	0.124711	0.44943	0.208138	1.00747	0.0441175	0.515876	0.20691	1.4213	0.170442
retinol (Vitamin A)	Cofactors and Vitamins	Vitamin A Metabolism	2.01918	0.692121	6.10136	0.203444	3.37416	1.01364	11.8355	0.0515526	3.28202	0.738413	15.5447	0.124916
pyridoxate	Cofactors and Vitamins	Vitamin B6 Metabolism	0.830246	0.436359	1.43156	0.535253	1.07515	0.563109	1.89984	0.813626	1.4978	0.740272	2.79737	0.225823
phosphate	Energy	Oxidative Phosphorylation	0.81778	0.194082	3.35838	0.781378	5.38859	1.10534	27.8315	0.0393187	2.21232	0.294602	17.454	0.443831
2-methylcitrate/homocitrate	Energy	TCA Cycle	1.36762	0.74698	2.87729	0.353718	0.669704	0.388121	1.20903	0.161441	0.716841	0.375033	1.49316	0.334652
aconitate [cis or trans]	Energy	TCA Cycle	0.536346	0.133438	2.12688	0.377366	1.36315	0.306536	6.1924	0.686501	1.28121	0.204103	7.97324	0.79106
alpha-ketoglutarate	Energy	TCA Cycle	0.428532	0.145667	1.27512	0.12558	1.27475	0.407042	3.99017	0.67796	1.72945	0.39935	6.99543	0.455364
citrate	Energy	TCA Cycle	0.728437	0.137149	4.08954	0.713315	2.53876	0.389956	19.0716	0.346534	1.84163	0.169408	24.1668	0.62806
fumarate	Energy	TCA Cycle	2.55649	0.99315	10.6105	0.117751	1.11301	0.538895	3.00042	0.800174	1.49503	0.567414	6.8047	0.509344
isocitric lactone	Energy	TCA Cycle	1.11524	0.547205	2.51407	0.778428	1.11609	0.521905	2.69785	0.792012	1.76419	0.641996	5.95425	0.32362
malate	Energy	TCA Cycle	0.894238	0.327394	2.36484	0.82372	0.482306	0.156625	1.39459	0.18817	0.716712	0.181658	2.60236	0.620303
succinate	Energy	TCA Cycle	0.981022	0.327077	2.73426	0.971661	0.590127	0.168224	1.82721	0.383006	0.432683	0.0704376	1.96003	0.319498
succinylcarnitine (C4-DC)	Energy	TCA Cycle	1.15356	0.389766	3.08152	0.78417	0.354889	0.0887961	1.28442	0.12876	0.404323	0.0748087	1.84289	0.270004
16a-hydroxy DHEA 3-sulfate	Lipid	Androgenic Steroids	1.46263	0.758694	2.91479	0.267086	0.761339	0.392035	1.51815	0.426989	0.729538	0.320367	1.70412	0.455639
5alpha-androstan-3alpha,17beta-diol 17-glucuronide	Lipid	Androgenic Steroids	1.12136	0.627542	1.99709	0.695833	1.00575	0.521023	1.9108	0.986046	1.61797	0.72799	3.71735	0.240177
5alpha-androstan-3alpha,17beta-diol disulfate	Lipid	Androgenic Steroids	0.564894	0.343493	0.925674	0.0230349	1.12925	0.620709	2.15018	0.698841	1.10374	0.532833	2.43157	0.796537
5alpha-androstan-3alpha,17beta-diol monosulfate (1)	Lipid	Androgenic Steroids	0.772142	0.448469	1.35205	0.354413	1.24765	0.685689	2.3988	0.484669	1.20053	0.584635	2.64945	0.631274
5alpha-androstan-3alpha,17beta-diol monosulfate (2)	Lipid	Androgenic Steroids	0.552515	0.330365	0.904824	0.0201483	1.2866	0.730825	2.35456	0.393976	0.950583	0.463473	1.99381	0.890097
5alpha-androstan-3beta,17alpha-diol disulfate	Lipid	Androgenic Steroids	0.743589	0.447695	1.24114	0.25158	1.15899	0.651931	2.1544	0.625279	1.12649	0.558661	2.43352	0.74781
5alpha-androstan-3beta,17beta-diol disulfate	Lipid	Androgenic Steroids	0.583152	0.33936	1.00632	0.0492695	0.650122	0.348737	1.24916	0.180021	1.09068	0.480117	2.80018	0.846863
5alpha-androstan-3beta,17beta-diol monosulfate (2)	Lipid	Androgenic Steroids	0.742618	0.418424	1.30545	0.302098	1.01882	0.555597	1.88082	0.951866	1.18918	0.566493	2.54722	0.647645
andro steroid monosulfate C19H28O6S (1)*	Lipid	Androgenic Steroids	1.31954	0.785128	2.26262	0.300788	1.08834	0.622278	1.92662	0.767004	1.14563	0.579609	2.31875	0.696823
androstenediol (3alpha, 17alpha) monosulfate (2)	Lipid	Androgenic Steroids	0.693175	0.385576	1.29451	0.231552	1.06812	0.535326	2.37504	0.860399	0.810735	0.371612	1.99634	0.617957
androstenediol (3alpha, 17alpha) monosulfate (3)	Lipid	Androgenic Steroids	0.768511	0.410909	1.54591	0.428833	1.0618	0.53415	2.40845	0.874187	1.52456	0.577255	5.16901	0.454045
androstenediol (3beta,17beta) disulfate (1)	Lipid	Androgenic Steroids	0.818253	0.423677	1.56296	0.544974	0.547504	0.262587	1.11265	0.0999256	1.25265	0.506495	3.14023	0.625446
androstenediol (3beta,17beta) disulfate (2)	Lipid	Androgenic Steroids	0.551888	0.243149	1.2404	0.150459	0.604013	0.240367	1.5128	0.279401	0.911281	0.29286	2.88097	0.872569
androstenediol (3beta,17beta) monosulfate (1)	Lipid	Androgenic Steroids	1.00466	0.50982	2.04752	0.989491	0.904658	0.431379	1.96974	0.795077	1.59334	0.619134	4.43673	0.353176
androstenediol (3beta,17beta) monosulfate (2)	Lipid	Androgenic Steroids	0.832761	0.453981	1.58059	0.562156	0.677463	0.360447	1.30835	0.230839	0.94904	0.427627	2.31234	0.902135
androsterone glucuronide	Lipid	Androgenic Steroids	1.78657	0.865936	3.91433	0.129236	1.83347	0.849284	4.19105	0.137026	2.32234	0.885867	6.35558	0.092439
androsterone sulfate	Lipid	Androgenic Steroids	0.756628	0.419656	1.41367	0.358944	0.884442	0.462121	1.84704	0.724011	1.34571	0.555884	3.76542	0.546829
dehydroisoandrosterone sulfate (DHEA-S)	Lipid	Androgenic Steroids	1.08424	0.508807	2.38373	0.836965	0.93191	0.405447	2.22432	0.870729	1.35086	0.481964	3.96882	0.57702
epiandrosterone sulfate	Lipid	Androgenic Steroids	0.736551	0.410427	1.3661	0.308951	1.09955	0.555076	2.4636	0.801722	2.11	0.76242	6.67524	0.181707
etiocholanolone glucuronide	Lipid	Androgenic Steroids	1.78889	0.885518	3.81054	0.116838	1.57853	0.734501	3.58883	0.258209	2.02183	0.784804	5.5278	0.157273
carnitine	Lipid	Carnitine Metabolism	1.3876	0.319664	6.40504	0.66669	0.231689	0.0450314	1.15633	0.0751451	2.26073	0.314792	18.6012	0.429962
deoxycarnitine	Lipid	Carnitine Metabolism	1.63099	0.446821	5.84467	0.453879	0.396097	0.0920979	1.58989	0.200402	0.582772	0.093851	3.27896	0.549273
ceramide (d16:1/24:1, d18:1/22:1)*	Lipid	Ceramides	0.845748	0.519056	1.46343	0.520064	0.760828	0.461493	1.32411	0.301975	1.03378	0.525163	2.47603	0.930515
ceramide (d18:1/14:0, d16:1/16:0)*	Lipid	Ceramides	0.96958	0.314955	3.05918	0.957345	0.254568	0.0744499	0.850648	0.0264267	0.271618	0.0606812	1.21818	0.0852949
ceramide (d18:1/17:0, d17:1/18:0)*	Lipid	Ceramides	0.803206	0.374674	1.84261	0.586447	0.499647	0.235195	1.10408	0.075508	0.340194	0.133571	0.88256	0.0229281
ceramide (d18:1/20:0, d16:1/22:0, d20:1/18:0)*	Lipid	Ceramides	1.04504	0.349258	3.13971	0.936978	0.388493	0.114169	1.28066	0.122716	0.581082	0.124709	2.64398	0.481699
ceramide (d18:2/24:1, d18:1/24:2)*	Lipid	Ceramides	0.584624	0.193669	1.72847	0.334067	0.490019	0.14695	1.57982	0.236244	0.0811341	0.0141959	0.38879	0.00264421
N-behenoyl-sphingadienine (d18:2/22:0)*	Lipid	Ceramides	1.28021	0.472903	3.55655	0.630387	0.626521	0.209378	1.88147	0.402742	0.42281	0.0986893	1.68639	0.229946
N-palmitoyl-heptadecasphingosine (d17:1/16:0)*	Lipid	Ceramides	1.28249	0.588414	3.09648	0.554045	0.652013	0.303225	1.51225	0.290416	0.396484	0.156718	1.06755	0.0538372
N-palmitoyl-sphingadienine (d18:2/16:0)*	Lipid	Ceramides	0.795839	0.22682	2.82821	0.721511	0.342552	0.0868581	1.33104	0.121786	0.133801	0.0241579	0.694543	0.0178039
N-palmitoyl-sphingosine (d18:1/16:0)	Lipid	Ceramides	1.43157	0.485408	4.38692	0.521082	0.273761	0.0849097	0.85096	0.0262766	0.349504	0.0826143	1.48506	0.150022
N-stearoyl-sphingadienine (d18:2/18:0)*	Lipid	Ceramides	1.61209	0.739991	4.1005	0.269193	0.686984	0.345092	1.50801	0.308196	0.547076	0.241583	1.43663	0.170968
N-stearoyl-sphingosine (d18:1/18:0)*	Lipid	Ceramides	0.802165	0.265779	2.39104	0.6932	0.299194	0.0882494	0.989739	0.0492263	0.193156	0.0402996	0.868593	0.0340421
corticosterone	Lipid	Corticosteroids	0.766244	0.43083	1.34213	0.354769	0.684094	0.355104	1.27512	0.239578	0.524878	0.213316	1.17751	0.132243
cortisol	Lipid	Corticosteroids	0.642684	0.279217	1.94772	0.324017	0.592441	0.237524	2.28281	0.335501	0.441921	0.158369	1.75841	0.127741
cortisone	Lipid	Corticosteroids	0.968413	0.322825	4.18304	0.961511	0.587938	0.190495	2.75418	0.43076	0.75234	0.190101	5.16305	0.743969
diacylglycerol (16:1/18:2 [2], 16:0/18:3 [1])*	Lipid	Diacylglycerol	0.951271	0.45895	2.03752	0.894789	1.36148	0.608544	3.26932	0.470187	2.05333	0.671734	7.00246	0.227278
linoleoyl-arachidonoyl-glycerol (18:2/20:4) [1]*	Lipid	Diacylglycerol	0.771145	0.316659	1.86503	0.563913	1.19972	0.477697	3.071	0.699601	1.79283	0.573643	6.04391	0.326369
linoleoyl-arachidonoyl-glycerol (18:2/20:4) [2]*	Lipid	Diacylglycerol	1.00033	0.55694	1.9184	0.999154	1.8818	0.908221	4.58621	0.121285	1.94029	0.754837	6.58409	0.223674
linoleoyl-linolenoyl-glycerol (18:2/18:3) [1]*	Lipid	Diacylglycerol	1.23104	0.688875	2.16743	0.473851	0.967746	0.496498	1.81693	0.920356	1.5286	0.701318	3.35168	0.280849
linoleoyl-linolenoyl-glycerol (18:2/18:3) [2]*	Lipid	Diacylglycerol	1.06113	0.532698	2.21079	0.869869	1.24222	0.572666	2.85496	0.596526	1.47683	0.535579	4.41484	0.469583
linoleoyl-linoleoyl-glycerol (18:2/18:2) [1]*	Lipid	Diacylglycerol	1.38226	0.67126	2.92533	0.385784	1.35836	0.641919	2.99483	0.431803	1.82325	0.683456	5.2584	0.245259
myristoyl-linoleoyl-glycerol (14:0/18:2) [2]*	Lipid	Diacylglycerol	0.839672	0.496006	1.4772	0.527035	1.17597	0.636281	2.35726	0.624292	2.25205	0.892841	7.43147	0.128462
oleoyl-arachidonoyl-glycerol (18:1/20:4) [1]*	Lipid	Diacylglycerol	0.529722	0.213874	1.31019	0.16705	0.966261	0.378166	2.55404	0.943467	1.16331	0.34387	4.25368	0.812263
oleoyl-arachidonoyl-glycerol (18:1/20:4) [2]*	Lipid	Diacylglycerol	0.664891	0.278955	1.62493	0.361343	0.949221	0.394549	2.38997	0.908834	1.70346	0.503074	6.62538	0.41628
oleoyl-linoleoyl-glycerol (18:1/18:2) [1]	Lipid	Diacylglycerol	0.991004	0.411591	2.42399	0.983975	0.836159	0.313481	2.25713	0.720645	1.06264	0.294059	3.99277	0.926575
oleoyl-linoleoyl-glycerol (18:1/18:2) [2]	Lipid	Diacylglycerol	1.09414	0.452765	2.67893	0.842074	0.794632	0.297885	2.13486	0.645511	1.00883	0.287305	3.65639	0.989104
oleoyl-oleoyl-glycerol (18:1/18:1) [1]*	Lipid	Diacylglycerol	0.974279	0.462175	2.22289	0.947769	0.898959	0.399345	2.21948	0.806329	1.0652	0.359122	3.80062	0.916338
oleoyl-oleoyl-glycerol (18:1/18:1) [2]*	Lipid	Diacylglycerol	1.02334	0.463336	2.33401	0.955168	0.804245	0.348637	1.90905	0.61286	0.812663	0.277241	2.51373	0.709658
palmitoleoyl-arachidonoyl-glycerol (16:1/20:4) [2]*	Lipid	Diacylglycerol	0.962533	0.567536	1.70401	0.890665	1.18199	0.66707	2.24957	0.585144	1.4889	0.70943	3.69244	0.334016
palmitoleoyl-linoleoyl-glycerol (16:1/18:2) [1]*	Lipid	Diacylglycerol	0.943279	0.481421	1.9435	0.868973	1.24849	0.601724	2.82076	0.570255	2.06156	0.703436	7.38411	0.226405
palmitoyl-arachidonoyl-glycerol (16:0/20:4) [1]*	Lipid	Diacylglycerol	0.932699	0.561017	1.56584	0.788786	0.93681	0.537061	1.65449	0.818556	1.0498	0.5357	2.11839	0.888359
palmitoyl-arachidonoyl-glycerol (16:0/20:4) [2]*	Lipid	Diacylglycerol	0.864676	0.503487	1.53077	0.60563	1.66801	0.852013	3.62776	0.161541	1.78608	0.774245	4.99163	0.213875
palmitoyl-docosahexaenoyl-glycerol (16:0/22:6) [1]*	Lipid	Diacylglycerol	1.05247	0.61531	1.88604	0.857019	2.11522	1.06901	4.66524	0.0453557	1.41266	0.649378	3.50424	0.417396
palmitoyl-linoleoyl-glycerol (16:0/18:2) [1]*	Lipid	Diacylglycerol	0.814507	0.404408	1.73341	0.576253	0.876634	0.422516	1.94906	0.732452	1.92905	0.644026	6.94229	0.280058
palmitoyl-linoleoyl-glycerol (16:0/18:2) [2]*	Lipid	Diacylglycerol	0.77017	0.388182	1.62017	0.470587	0.870987	0.406308	1.99909	0.731649	1.03512	0.396313	3.13736	0.947579
palmitoyl-oleoyl-glycerol (16:0/18:1) [1]*	Lipid	Diacylglycerol	0.877399	0.510665	1.57897	0.646068	1.26085	0.677415	2.60188	0.49336	2.34656	0.894551	8.6029	0.132679
palmitoyl-oleoyl-glycerol (16:0/18:1) [2]*	Lipid	Diacylglycerol	1.04405	0.485696	2.39161	0.915051	1.06059	0.478317	2.54922	0.889437	2.77593	0.807604	11.5876	0.132545
stearoyl-arachidonoyl-glycerol (18:0/20:4) [1]*	Lipid	Diacylglycerol	0.622705	0.307146	1.30192	0.195939	0.568212	0.279346	1.20453	0.126351	0.829145	0.33956	2.20123	0.692419
stearoyl-arachidonoyl-glycerol (18:0/20:4) [2]*	Lipid	Diacylglycerol	0.549329	0.29762	1.02545	0.0559131	1.24317	0.607104	2.71901	0.566864	0.939367	0.400032	2.36312	0.889506
N-palmitoyl-sphinganine (d18:0/16:0)	Lipid	Dihydroceramides	1.33749	0.494355	3.55345	0.561627	0.594082	0.189927	1.76752	0.35805	0.921385	0.21132	3.79938	0.911247
N-stearoyl-sphinganine (d18:0/18:0)*	Lipid	Dihydroceramides	0.719971	0.372854	1.45805	0.340995	0.462125	0.228445	0.958232	0.0324923	0.64855	0.28137	1.61422	0.322704
behenoyl dihydrosphingomyelin (d18:0/22:0)*	Lipid	Dihydrosphingomyelins	1.611	0.625262	4.16013	0.321398	0.644096	0.221602	1.81703	0.409968	0.739106	0.204176	2.53021	0.635052
myristoyl dihydrosphingomyelin (d18:0/14:0)*	Lipid	Dihydrosphingomyelins	0.745152	0.25795	2.15262	0.585117	0.185737	0.0549061	0.593992	0.0052636	0.204103	0.045157	0.868737	0.0334907
palmitoyl dihydrosphingomyelin (d18:0/16:0)*	Lipid	Dihydrosphingomyelins	1.20995	0.32951	4.41162	0.772473	0.53054	0.126857	2.14761	0.37737	0.230423	0.0358888	1.34592	0.10935
sphingomyelin (d18:0/18:0, d19:0/17:0)*	Lipid	Dihydrosphingomyelins	0.724831	0.256642	2.01802	0.538955	0.413716	0.134856	1.23134	0.115363	0.212999	0.048301	0.817841	0.0297019
sphingomyelin (d18:0/20:0, d16:0/22:0)*	Lipid	Dihydrosphingomyelins	0.923548	0.332501	2.55608	0.878002	0.514742	0.172537	1.50124	0.226589	0.345275	0.088741	1.27189	0.114234
12-HETE	Lipid	Eicosanoid	0.77056	0.461233	1.31541	0.327222	0.786975	0.459524	1.38515	0.392186	0.57235	0.2979	1.13153	0.0977952
leukotriene B4	Lipid	Eicosanoid	0.470105	0.261876	0.798119	0.00757382	0.744607	0.431035	1.24871	0.27387	0.484704	0.21853	0.979704	0.0556375
leukotriene B5	Lipid	Eicosanoid	0.470288	0.21633	0.885167	0.0330559	0.70156	0.337399	1.29778	0.294845	0.3644	0.0981549	0.925863	0.0682964
arachidonoyl ethanolamide	Lipid	Endocannabinoid	1.26985	0.656351	2.53874	0.485506	1.05466	0.527773	2.15462	0.881109	1.31573	0.559032	3.29561	0.539165
linoleoyl ethanolamide	Lipid	Endocannabinoid	0.969712	0.486947	1.98116	0.931265	1.1723	0.55588	2.56651	0.682691	1.28984	0.497089	3.57581	0.612148
N-linoleoyltaurine*	Lipid	Endocannabinoid	0.912744	0.482712	1.71613	0.776356	1.16216	0.5871	2.30807	0.664118	0.804574	0.328834	1.91404	0.623757
N-oleoylserine	Lipid	Endocannabinoid	0.775023	0.338545	1.8133	0.550613	0.794071	0.335603	1.90273	0.600881	0.937931	0.313508	2.83727	0.909449
N-oleoyltaurine	Lipid	Endocannabinoid	1.01384	0.484021	2.15224	0.971113	1.73788	0.757043	4.12082	0.200171	1.31226	0.480803	3.74559	0.603315
N-palmitoylserine	Lipid	Endocannabinoid	1.88907	0.910789	4.33277	0.106003	2.1139	0.944993	5.42898	0.0888915	3.49871	1.13336	14.501	0.051611
N-stearoylserine*	Lipid	Endocannabinoid	0.878428	0.453981	1.68296	0.695913	0.748072	0.363976	1.49889	0.417088	0.485858	0.176061	1.19384	0.131949
N-stearoyltaurine	Lipid	Endocannabinoid	0.94842	0.507822	1.83438	0.8708	1.08298	0.536993	2.31006	0.829219	1.21864	0.495472	3.31429	0.6808
arachidonoylcholine	Lipid	Fatty Acid Metabolism (Acyl Choline)	0.864567	0.461472	1.65509	0.653564	0.721521	0.354654	1.49412	0.371787	0.512044	0.205919	1.24878	0.142107
dihomo-linolenoyl-choline	Lipid	Fatty Acid Metabolism (Acyl Choline)	1.11653	0.667543	1.95048	0.68443	0.893769	0.51188	1.6193	0.699445	0.805255	0.409226	1.6539	0.5373
docosahexaenoylcholine	Lipid	Fatty Acid Metabolism (Acyl Choline)	1.22404	0.722553	2.20253	0.473249	1.06517	0.606885	1.99999	0.833787	0.625246	0.324321	1.2379	0.162985
linoleoylcholine*	Lipid	Fatty Acid Metabolism (Acyl Choline)	0.868386	0.474341	1.61849	0.650244	0.701478	0.3532	1.3982	0.309441	0.465141	0.190586	1.09205	0.0824868
oleoylcholine	Lipid	Fatty Acid Metabolism (Acyl Choline)	0.829647	0.456458	1.54542	0.546146	0.720246	0.367155	1.43872	0.343783	0.459229	0.193062	1.06835	0.0715593
palmitoloelycholine	Lipid	Fatty Acid Metabolism (Acyl Choline)	0.88212	0.507046	1.50338	0.648517	0.618372	0.323693	1.12241	0.126186	0.362534	0.123957	0.86724	0.0365765
palmitoylcholine	Lipid	Fatty Acid Metabolism (Acyl Choline)	0.890728	0.491378	1.65588	0.70728	0.757839	0.384423	1.51971	0.426605	0.509712	0.21477	1.19378	0.120018
stearoylcholine*	Lipid	Fatty Acid Metabolism (Acyl Choline)	1.16365	0.718288	1.96269	0.551005	0.798271	0.473996	1.36751	0.399776	0.568107	0.291176	1.09411	0.089549
4-methylhexanoylglutamine	Lipid	Fatty Acid Metabolism (Acyl Glutamine)	0.869523	0.484267	1.53145	0.631633	0.782806	0.410722	1.44504	0.441421	0.806576	0.360697	1.72045	0.584427
hexanoylglutamine	Lipid	Fatty Acid Metabolism (Acyl Glutamine)	1.11542	0.572407	2.23582	0.75264	0.972623	0.473551	2.04494	0.940598	0.885457	0.350949	2.29223	0.799174
butyrylcarnitine (C4)	Lipid	Fatty Acid Metabolism (also BCAA Metabolism)	1.75437	0.743555	4.3487	0.219223	0.885964	0.40135	2.18491	0.780242	1.96756	0.677145	5.95612	0.226793
propionylcarnitine (C3)	Lipid	Fatty Acid Metabolism (also BCAA Metabolism)	1.62628	0.593765	4.63069	0.351652	0.490215	0.162573	1.45391	0.19858	1.33424	0.325349	5.78913	0.693137
propionylglycine	Lipid	Fatty Acid Metabolism (also BCAA Metabolism)	0.79817	0.414029	1.62843	0.514251	1.16579	0.547518	2.76891	0.70776	1.00422	0.400199	2.9811	0.993325
3,4-methyleneheptanoylcarnitine	Lipid	Fatty Acid Metabolism(Acyl Carnitine)	1.52579	0.830318	2.83802	0.174147	1.42077	0.730467	2.78689	0.298895	1.10101	0.459723	2.58486	0.824085
3-hydroxybutyrylcarnitine (1)	Lipid	Fatty Acid Metabolism(Acyl Carnitine)	1.22791	0.770475	2.00257	0.39563	0.998332	0.607715	1.67116	0.994788	1.73173	0.890814	3.78634	0.129439
3-hydroxybutyrylcarnitine (2)	Lipid	Fatty Acid Metabolism(Acyl Carnitine)	1.30001	0.522393	3.19457	0.568266	1.44235	0.543529	3.76263	0.455278	1.94096	0.571479	6.65936	0.285076
3-hydroxyoleoylcarnitine	Lipid	Fatty Acid Metabolism(Acyl Carnitine)	1.41748	0.605812	3.4468	0.429232	0.600363	0.240052	1.49124	0.269031	0.632119	0.183756	2.10999	0.45702
5-dodecenoylcarnitine (C12:1)	Lipid	Fatty Acid Metabolism(Acyl Carnitine)	1.46778	0.672529	3.32903	0.344297	1.00535	0.444849	2.33195	0.989889	0.839655	0.317176	2.30048	0.728389
acetylcarnitine (C2)	Lipid	Fatty Acid Metabolism(Acyl Carnitine)	2.5525	0.757583	8.99752	0.135364	1.04696	0.291453	3.76054	0.943539	3.923	0.743087	23.1141	0.114837
adipoylcarnitine (C6-DC)	Lipid	Fatty Acid Metabolism(Acyl Carnitine)	1.23377	0.6602	2.40238	0.522092	0.899522	0.458986	1.84699	0.764955	2.48299	0.944953	7.02495	0.0736192
adrenoylcarnitine (C22:4)*	Lipid	Fatty Acid Metabolism(Acyl Carnitine)	1.04775	0.571384	1.98778	0.882658	0.476373	0.244516	0.919514	0.0268711	1.16865	0.497505	2.96484	0.72993
arachidonoylcarnitine (C20:4)	Lipid	Fatty Acid Metabolism(Acyl Carnitine)	0.96598	0.462334	1.99594	0.925746	0.388755	0.159417	0.896095	0.0309532	1.02212	0.367748	2.77048	0.965872
arachidoylcarnitine (C20)*	Lipid	Fatty Acid Metabolism(Acyl Carnitine)	1.05045	0.511867	2.4045	0.89958	0.537863	0.26638	1.15398	0.0924634	0.4523	0.182589	1.23482	0.0956817
behenoylcarnitine (C22)*	Lipid	Fatty Acid Metabolism(Acyl Carnitine)	1.99667	0.849637	4.97555	0.123679	0.595315	0.241276	1.52406	0.266486	1.00941	0.297002	3.80153	0.988487
cerotoylcarnitine (C26)*	Lipid	Fatty Acid Metabolism(Acyl Carnitine)	1.11535	0.406854	3.16207	0.833821	0.376835	0.121892	1.15636	0.0866676	0.644239	0.151437	2.84201	0.553337
cis-4-decenoylcarnitine (C10:1)	Lipid	Fatty Acid Metabolism(Acyl Carnitine)	1.10681	0.429713	2.87268	0.833449	0.884247	0.330433	2.35398	0.805161	0.714132	0.210574	2.39169	0.58293
decanoylcarnitine (C10)	Lipid	Fatty Acid Metabolism(Acyl Carnitine)	1.64339	0.672648	4.00985	0.273403	1.28935	0.508914	3.21873	0.588124	1.00066	0.311789	3.15824	0.999098
dihomo-linolenoylcarnitine (C20:3n3 or 6)*	Lipid	Fatty Acid Metabolism(Acyl Carnitine)	1.05354	0.473047	2.35153	0.898023	0.308479	0.115231	0.778336	0.0151552	1.0882	0.347973	3.41178	0.883725
dihomo-linoleoylcarnitine (C20:2)*	Lipid	Fatty Acid Metabolism(Acyl Carnitine)	0.956632	0.378722	2.39875	0.924605	0.333096	0.113381	0.923299	0.0386861	0.693118	0.194787	2.36373	0.561496
docosahexaenoylcarnitine (C22:6)*	Lipid	Fatty Acid Metabolism(Acyl Carnitine)	1.12116	0.583371	2.19488	0.734321	1.0367	0.504171	2.17286	0.922671	0.845947	0.353967	2.05697	0.707785
docosapentaenoylcarnitine (C22:5n3)*	Lipid	Fatty Acid Metabolism(Acyl Carnitine)	1.14483	0.653873	2.06111	0.642416	0.76558	0.417179	1.42212	0.389975	1.25941	0.581481	2.88593	0.568896
eicosenoylcarnitine (C20:1)*	Lipid	Fatty Acid Metabolism(Acyl Carnitine)	1.32885	0.470515	3.73547	0.58908	0.485689	0.151059	1.50373	0.215202	0.6192	0.141582	2.54063	0.511839
hexanoylcarnitine (C6)	Lipid	Fatty Acid Metabolism(Acyl Carnitine)	1.4586	0.501101	4.05562	0.478233	0.741103	0.238902	2.15039	0.593375	0.928321	0.222792	3.53725	0.915914
laurylcarnitine (C12)	Lipid	Fatty Acid Metabolism(Acyl Carnitine)	1.83739	0.750897	4.57232	0.184295	1.18742	0.459269	3.04977	0.720683	0.725767	0.217132	2.31687	0.592316
lignoceroylcarnitine (C24)*	Lipid	Fatty Acid Metabolism(Acyl Carnitine)	1.76858	0.706708	4.53803	0.226891	0.490142	0.163721	1.41905	0.193196	1.08652	0.276124	4.2366	0.904459
linolenoylcarnitine (C18:3)*	Lipid	Fatty Acid Metabolism(Acyl Carnitine)	0.926986	0.381505	2.22473	0.865483	0.373176	0.13113	1.00262	0.0560291	1.99557	0.601087	6.84437	0.260382
linoleoylcarnitine (C18:2)*	Lipid	Fatty Acid Metabolism(Acyl Carnitine)	1.14766	0.484393	2.71502	0.752834	0.401643	0.145626	1.05397	0.0691621	1.0828	0.329564	3.49067	0.893977
margaroylcarnitine (C17)*	Lipid	Fatty Acid Metabolism(Acyl Carnitine)	1.0924	0.404482	2.94042	0.860821	0.379637	0.116034	1.18708	0.100694	0.843137	0.206738	3.34146	0.808699
myristoleoylcarnitine (C14:1)*	Lipid	Fatty Acid Metabolism(Acyl Carnitine)	1.63894	0.686743	3.94287	0.264288	1.0052	0.394242	2.50541	0.991175	0.670998	0.202385	2.05841	0.496483
myristoylcarnitine (C14)	Lipid	Fatty Acid Metabolism(Acyl Carnitine)	1.76469	0.645397	4.785	0.263833	0.653982	0.203436	2.00923	0.465182	0.778473	0.186833	3.04094	0.722537
nervonoylcarnitine (C24:1)*	Lipid	Fatty Acid Metabolism(Acyl Carnitine)	1.0928	0.524782	2.70759	0.82894	0.592528	0.301112	1.26906	0.146228	0.8264	0.332652	2.62685	0.710339
octadecanedioylcarnitine (C18-DC)*	Lipid	Fatty Acid Metabolism(Acyl Carnitine)	1.6147	0.750643	3.27701	0.197732	1.61543	0.668252	3.5588	0.255837	1.93589	0.701798	4.77213	0.169739
octadecenedioylcarnitine (C18:1-DC)*	Lipid	Fatty Acid Metabolism(Acyl Carnitine)	1.28945	0.578286	2.7526	0.520969	1.38092	0.571846	3.17109	0.45773	1.58089	0.534257	4.33393	0.387479
octanoylcarnitine (C8)	Lipid	Fatty Acid Metabolism(Acyl Carnitine)	1.36893	0.536931	3.38688	0.502919	1.00993	0.384713	2.53287	0.983613	0.798203	0.236899	2.55017	0.708834
oleoylcarnitine (C18:1)	Lipid	Fatty Acid Metabolism(Acyl Carnitine)	1.17586	0.465687	2.90864	0.72749	0.340475	0.11313	0.953586	0.0463148	0.951366	0.264472	3.23773	0.937272
palmitoleoylcarnitine (C16:1)*	Lipid	Fatty Acid Metabolism(Acyl Carnitine)	1.50346	0.56309	3.92265	0.407922	0.543978	0.176322	1.58624	0.275543	0.739983	0.186518	2.66545	0.65478
palmitoylcarnitine (C16)	Lipid	Fatty Acid Metabolism(Acyl Carnitine)	1.52749	0.53113	4.35014	0.427516	0.51143	0.148328	1.67264	0.275286	1.13481	0.253689	4.86219	0.865574
pimeloylcarnitine/3-methyladipoylcarnitine (C7-DC)	Lipid	Fatty Acid Metabolism(Acyl Carnitine)	1.13935	0.617102	2.13376	0.677842	1.21212	0.622279	2.42946	0.576283	1.89436	0.799579	4.97257	0.164646
stearoylcarnitine (C18)	Lipid	Fatty Acid Metabolism(Acyl Carnitine)	1.20936	0.451905	3.28576	0.705987	0.398788	0.129932	1.19566	0.102299	0.595196	0.133615	2.48586	0.484418
suberoylcarnitine (C8-DC)	Lipid	Fatty Acid Metabolism(Acyl Carnitine)	1.53103	0.857829	2.78089	0.153064	1.47692	0.796691	2.79522	0.219716	2.01442	0.929139	4.64368	0.0847066
ximenoylcarnitine (C26:1)*	Lipid	Fatty Acid Metabolism(Acyl Carnitine)	0.711875	0.242687	2.10671	0.535202	0.339792	0.102974	1.08817	0.0706974	0.402591	0.0927063	1.71461	0.218434
3-hydroxybutyroylglycine**	Lipid	Fatty Acid Metabolism(Acyl Glycine)	1.0927	0.507031	2.3722	0.821175	1.12132	0.487232	2.5827	0.787042	2.19963	0.754559	6.65466	0.15321
hexanoylglycine	Lipid	Fatty Acid Metabolism(Acyl Glycine)	1.15251	0.610714	2.33724	0.675823	1.37434	0.676748	3.10014	0.408816	1.26348	0.536523	3.47591	0.619311
N-linoleoylglycine	Lipid	Fatty Acid Metabolism(Acyl Glycine)	0.964439	0.530637	1.74062	0.904219	1.72023	0.895771	3.41577	0.108796	0.740372	0.313785	1.67692	0.476166
N-palmitoylglycine	Lipid	Fatty Acid Metabolism(Acyl Glycine)	1.57985	0.539291	4.39767	0.389105	3.08856	0.979779	9.4908	0.0490273	1.76106	0.391691	6.88792	0.433003
malonylcarnitine	Lipid	Fatty Acid Synthesis	1.22327	0.67422	2.23657	0.50697	1.57745	0.826417	3.0907	0.171734	2.41472	1.06558	5.93334	0.0414072
2-aminoheptanoate	Lipid	Fatty Acid, Amino	2.50977	0.849198	7.60388	0.0979242	3.47749	1.01989	12.6081	0.0505187	2.50988	0.582635	11.6836	0.224436
2-aminooctanoate	Lipid	Fatty Acid, Amino	2.93285	1.16457	7.70209	0.0247987	1.55365	0.613807	4.04702	0.357058	2.46568	0.818726	7.9822	0.117144
N-acetyl-2-aminooctanoate*	Lipid	Fatty Acid, Amino	2.55929	1.01747	6.65809	0.0486416	1.741	0.652713	4.71743	0.268849	4.28357	1.27015	16.2856	0.0239807
(12 or 13)-methylmyristate (a15:0 or i15:0)	Lipid	Fatty Acid, Branched	0.855134	0.464379	1.55244	0.608514	0.699313	0.355165	1.34393	0.287676	0.783914	0.338591	1.76012	0.556783
(14 or 15)-methylpalmitate (a17:0 or i17:0)	Lipid	Fatty Acid, Branched	0.835516	0.32164	2.11468	0.707421	1.36406	0.487508	3.80418	0.552138	0.582215	0.154035	2.10437	0.414922
(16 or 17)-methylstearate (a19:0 or i19:0)	Lipid	Fatty Acid, Branched	0.892007	0.325385	2.33741	0.819617	1.8061	0.635454	5.06377	0.261024	0.721503	0.179796	2.61739	0.631106
2-hydroxyphytanate*	Lipid	Fatty Acid, Branched	1.19592	0.509245	2.78181	0.678392	1.38576	0.522671	3.6356	0.508034	1.64481	0.479598	5.67831	0.427687
2-hydroxyglutarate	Lipid	Fatty Acid, Dicarboxylate	0.791402	0.432479	1.47237	0.450763	0.884349	0.449089	1.79376	0.725432	2.54442	0.957982	8.36121	0.0861721
3-carboxy-4-methyl-5-pentyl-2-furanpropionate (3-CMPFP)**	Lipid	Fatty Acid, Dicarboxylate	1.55738	0.647503	3.82566	0.323975	1.21941	0.46974	3.0981	0.676789	1.17734	0.360719	3.74934	0.781804
3-carboxy-4-methyl-5-propyl-2-furanpropanoate (CMPF)	Lipid	Fatty Acid, Dicarboxylate	1.01285	0.592941	1.78089	0.963519	1.53756	0.817422	3.04972	0.198597	0.810398	0.405707	1.66073	0.553625
3-methyladipate	Lipid	Fatty Acid, Dicarboxylate	1.4507	0.805241	2.69516	0.223436	1.78916	0.924888	3.64496	0.0936408	1.5355	0.683628	3.66221	0.311503
4-hydroxy-2-oxoglutaric acid	Lipid	Fatty Acid, Dicarboxylate	1.63851	0.834768	3.82265	0.197402	1.36546	0.703957	3.1121	0.403275	1.39096	0.628997	3.91647	0.469005
azelate (C9-DC)	Lipid	Fatty Acid, Dicarboxylate	0.726156	0.387743	1.37001	0.316211	1.26727	0.621695	2.68687	0.522226	0.6843	0.278686	1.72919	0.409342
docosadioate (C22-DC)	Lipid	Fatty Acid, Dicarboxylate	0.63108	0.266193	1.4044	0.273594	2.0373	0.82567	5.14766	0.126621	1.7295	0.558264	5.4632	0.346638
dodecadienoate (12:2)*	Lipid	Fatty Acid, Dicarboxylate	1.14033	0.44711	3.11585	0.789899	1.40216	0.492989	4.23896	0.536199	0.512671	0.155828	1.76432	0.276064
dodecanedioate (C12-DC)	Lipid	Fatty Acid, Dicarboxylate	0.798631	0.351219	1.76162	0.582883	1.48976	0.621246	3.5486	0.366581	1.35761	0.473446	3.83005	0.562449
dodecenedioate (C12:1-DC)*	Lipid	Fatty Acid, Dicarboxylate	0.953612	0.503934	1.82996	0.884859	1.65566	0.803967	3.49376	0.176243	1.23413	0.499872	3.10945	0.650805
eicosanodioate (C20-DC)	Lipid	Fatty Acid, Dicarboxylate	0.94569	0.383505	2.19809	0.899789	2.18229	0.867285	5.33117	0.0894196	1.78899	0.574859	5.2391	0.296733
glutarate (C5-DC)	Lipid	Fatty Acid, Dicarboxylate	2.26783	1.07516	5.23308	0.042687	0.946063	0.486762	1.95896	0.874943	2.3565	0.904084	7.40834	0.109393
heptenedioate (C7:1-DC)*	Lipid	Fatty Acid, Dicarboxylate	1.45717	0.664412	3.46823	0.37115	0.825441	0.396036	1.83771	0.621326	0.926303	0.388493	2.55887	0.872024
hexadecanedioate (C16-DC)	Lipid	Fatty Acid, Dicarboxylate	1.12113	0.525684	2.27653	0.757765	2.33577	1.05623	5.08489	0.0324768	2.22146	0.843165	5.78864	0.100025
hexadecenedioate (C16:1-DC)*	Lipid	Fatty Acid, Dicarboxylate	1.28479	0.617636	2.55452	0.48521	2.54141	1.19629	5.31888	0.0131858	2.43369	0.966725	5.97237	0.0524246
hydroxy-CMPF*	Lipid	Fatty Acid, Dicarboxylate	0.986791	0.574004	1.74532	0.962471	1.3739	0.724682	2.74212	0.348748	0.558138	0.276816	1.14631	0.102174
maleate	Lipid	Fatty Acid, Dicarboxylate	0.655868	0.243261	1.70741	0.395071	1.00828	0.339836	2.87342	0.987911	0.869703	0.210296	3.46723	0.844847
octadecadienedioate (C18:2-DC)*	Lipid	Fatty Acid, Dicarboxylate	0.656561	0.288234	1.41443	0.298391	1.79061	0.797757	3.92322	0.148197	1.51086	0.54487	3.9502	0.40984
octadecanedioate (C18-DC)	Lipid	Fatty Acid, Dicarboxylate	1.0813	0.484329	2.46127	0.85022	2.08013	0.791579	5.58107	0.14124	2.13208	0.641489	7.24693	0.219679
octadecenedioate (C18:1-DC)*	Lipid	Fatty Acid, Dicarboxylate	0.710813	0.294043	1.64465	0.43534	1.21635	0.474902	3.03043	0.677327	1.13961	0.349566	3.57417	0.824406
sebacate (C10-DC)	Lipid	Fatty Acid, Dicarboxylate	0.929764	0.51185	1.71861	0.81239	1.11644	0.564052	2.27286	0.754821	0.812261	0.350036	1.93793	0.629642
suberate (C8-DC)	Lipid	Fatty Acid, Dicarboxylate	0.707692	0.397413	1.28903	0.245447	1.66697	0.781069	4.04505	0.218073	0.890928	0.390783	2.28679	0.793772
tetradecanedioate (C14-DC)	Lipid	Fatty Acid, Dicarboxylate	0.908914	0.42441	1.86251	0.79902	2.09295	0.961318	4.51371	0.0591925	1.71422	0.642063	4.46389	0.270781
12,13-DiHOME	Lipid	Fatty Acid, Dihydroxy	0.855279	0.449493	1.65912	0.636726	1.14183	0.578749	2.34351	0.708128	0.805086	0.336965	2.00797	0.630387
9,10-DiHOME	Lipid	Fatty Acid, Dihydroxy	1.18982	0.634691	2.27679	0.590841	1.51327	0.780237	3.04607	0.22916	2.2792	0.92367	6.41357	0.0903997
13-HODE + 9-HODE	Lipid	Fatty Acid, Monohydroxy	0.407459	0.180494	0.92709	0.0299449	1.05321	0.452144	2.44132	0.904754	0.716824	0.254741	2.04046	0.536364
14-HDoHE/17-HDoHE	Lipid	Fatty Acid, Monohydroxy	1.04808	0.646996	1.72309	0.849996	0.806318	0.474213	1.37292	0.42373	0.839411	0.431244	1.63975	0.602243
16-hydroxypalmitate	Lipid	Fatty Acid, Monohydroxy	0.790146	0.269581	2.16409	0.65563	1.67069	0.555171	4.88845	0.352112	1.10875	0.270973	4.13546	0.880945
2-hydroxyarachidate*	Lipid	Fatty Acid, Monohydroxy	0.722936	0.283615	1.83881	0.490442	3.3761	1.13898	10.1444	0.0278276	0.811315	0.217629	3.15687	0.763039
2-hydroxybehenate	Lipid	Fatty Acid, Monohydroxy	0.855879	0.27761	2.4582	0.77945	2.21809	0.722251	6.51069	0.15155	1.24198	0.27463	4.89056	0.76689
2-hydroxydecanoate	Lipid	Fatty Acid, Monohydroxy	0.983289	0.360949	2.54433	0.972852	1.1666	0.384566	3.34851	0.778786	1.40119	0.369803	4.97909	0.607232
2-hydroxylaurate	Lipid	Fatty Acid, Monohydroxy	1.22985	0.48206	4.26812	0.714309	0.646782	0.321314	1.48168	0.245111	0.612891	0.270827	1.73492	0.277208
2-hydroxymyristate	Lipid	Fatty Acid, Monohydroxy	0.430804	0.194269	0.856239	0.0240454	0.370224	0.143978	0.811916	0.0220539	0.885944	0.359804	2.00789	0.778541
2-hydroxynervonate*	Lipid	Fatty Acid, Monohydroxy	0.469953	0.153337	1.33881	0.171098	1.23427	0.394462	3.61007	0.708047	1.01698	0.230294	4.042	0.981608
2-hydroxyoctanoate	Lipid	Fatty Acid, Monohydroxy	2.27029	0.90619	5.66097	0.0769673	1.3992	0.49018	3.832	0.519122	4.25078	1.3238	14.3946	0.0159588
2-hydroxypalmitate	Lipid	Fatty Acid, Monohydroxy	0.493062	0.13925	1.58315	0.253141	1.9206	0.559124	6.24515	0.285784	0.992686	0.188784	4.37681	0.992656
2-hydroxystearate	Lipid	Fatty Acid, Monohydroxy	0.941989	0.28636	2.87955	0.918817	2.66786	0.794272	8.73236	0.105641	1.91658	0.406491	8.22762	0.391127
3-hydroxydecanoate	Lipid	Fatty Acid, Monohydroxy	1.19845	0.506035	2.79898	0.676536	2.00009	0.777719	5.15985	0.148148	0.859249	0.261626	2.63362	0.795219
3-hydroxyhexanoate	Lipid	Fatty Acid, Monohydroxy	1.61059	0.607014	4.27715	0.335895	1.64093	0.577961	4.68536	0.350521	0.793673	0.198625	3.01615	0.737174
3-hydroxylaurate	Lipid	Fatty Acid, Monohydroxy	1.22063	0.514859	2.88803	0.64914	1.84856	0.733413	4.77276	0.196693	0.652187	0.202536	2.04636	0.465654
3-hydroxymyristate	Lipid	Fatty Acid, Monohydroxy	1.56328	0.669465	3.79923	0.311808	2.2985	0.907079	6.24783	0.0901683	0.781936	0.263577	2.43779	0.661514
3-hydroxyoctanoate	Lipid	Fatty Acid, Monohydroxy	1.25776	0.538763	2.82676	0.583778	1.60396	0.651449	3.79776	0.287798	1.18651	0.382711	3.30538	0.751937
3-hydroxyoleate*	Lipid	Fatty Acid, Monohydroxy	1.02291	0.567529	1.96277	0.942605	1.79367	0.880497	4.11833	0.135902	0.704121	0.345874	1.55512	0.352823
3-hydroxysebacate	Lipid	Fatty Acid, Monohydroxy	1.24147	0.696395	2.26457	0.469823	2.00011	1.02601	4.13391	0.0496716	1.84748	0.824441	4.44872	0.149858
3-hydroxystearate	Lipid	Fatty Acid, Monohydroxy	0.86049	0.5189	1.49117	0.572799	1.77559	0.91755	3.93176	0.117621	0.996005	0.506922	2.19245	0.991279
5-hydroxyhexanoate	Lipid	Fatty Acid, Monohydroxy	0.709217	0.30983	1.70122	0.426413	2.75997	0.940083	8.87347	0.0756902	1.08513	0.316403	4.20415	0.901313
8-hydroxyoctanoate	Lipid	Fatty Acid, Monohydroxy	1.23176	0.71114	2.12379	0.451736	0.971445	0.52885	1.75343	0.923815	0.906029	0.402632	1.95809	0.803583
9-hydroxystearate	Lipid	Fatty Acid, Monohydroxy	0.840828	0.421892	1.77722	0.63368	0.566699	0.271133	1.24068	0.1393	0.948586	0.366553	2.77824	0.918181
alpha-hydroxycaproate	Lipid	Fatty Acid, Monohydroxy	0.94448	0.520989	1.72104	0.850274	0.710672	0.365632	1.36258	0.304661	0.604213	0.252544	1.37815	0.237656
glycerol	Lipid	Glycerolipid Metabolism	0.910327	0.333746	2.43267	0.852091	0.906261	0.32065	2.48101	0.849287	1.15594	0.327605	3.87112	0.816068
glycerol 3-phosphate	Lipid	Glycerolipid Metabolism	0.935299	0.504037	1.8432	0.837908	0.839671	0.409587	1.87853	0.648162	1.22529	0.492423	3.72152	0.68794
glycerophosphoglycerol	Lipid	Glycerolipid Metabolism	0.932983	0.531274	1.66217	0.810091	0.5992	0.317368	1.11339	0.106384	0.764111	0.351399	1.67655	0.493394
glycosyl ceramide (d18:1/20:0, d16:1/22:0)*	Lipid	Hexosylceramides (HCER)	0.873067	0.271267	2.80009	0.818813	0.830715	0.231113	2.97262	0.774744	0.289351	0.0567629	1.36363	0.123049
glycosyl ceramide (d18:1/23:1, d17:1/24:1)*	Lipid	Hexosylceramides (HCER)	0.594357	0.346738	1.00885	0.0542533	0.723407	0.411063	1.28011	0.259231	0.493433	0.235403	0.997159	0.0516617
glycosyl ceramide (d18:2/24:1, d18:1/24:2)*	Lipid	Hexosylceramides (HCER)	0.491788	0.162866	1.42214	0.196622	0.665948	0.198282	2.15598	0.501172	0.0637445	0.00936175	0.329109	0.00223107
glycosyl-N-behenoyl-sphingadienine (d18:2/22:0)*	Lipid	Hexosylceramides (HCER)	0.829727	0.300333	2.33747	0.720531	0.646927	0.22632	1.92049	0.421278	0.144322	0.0363506	0.533739	0.00423976
glycosyl-N-nervonoyl-sphingosine (d18:1/24:1)*	Lipid	Hexosylceramides (HCER)	0.67686	0.327742	1.49055	0.307417	1.81789	0.704267	5.33943	0.247552	0.444669	0.188251	1.14629	0.0720006
glycosyl-N-palmitoyl-sphingosine (d18:1/16:0)	Lipid	Hexosylceramides (HCER)	0.646545	0.184782	2.17691	0.485485	0.484321	0.117016	1.87014	0.301509	0.110998	0.0151967	0.6279	0.0192512
glycosyl-N-stearoyl-sphingosine (d18:1/18:0)	Lipid	Hexosylceramides (HCER)	0.626178	0.187784	2.02342	0.437965	0.714187	0.194737	2.59386	0.608363	0.126451	0.0229263	0.606661	0.012524
glycosyl-N-tricosanoyl-sphingadienine (d18:2/23:0)*	Lipid	Hexosylceramides (HCER)	0.823922	0.383836	1.98682	0.641459	1.07932	0.456971	3.05168	0.874192	0.42236	0.176952	1.11954	0.0595018
myo-inositol	Lipid	Inositol Metabolism	1.11286	0.475246	2.6815	0.808738	0.995545	0.383816	2.7319	0.992932	1.4715	0.477916	4.7547	0.515597
3-hydroxybutyrate (BHBA)	Lipid	Ketone Bodies	1.07834	0.576403	1.98144	0.809424	1.13823	0.569169	2.21476	0.706534	0.82124	0.314712	1.96815	0.669906
lactosyl-N-behenoyl-sphingosine (d18:1/22:0)*	Lipid	Lactosylceramides (LCER)	0.886389	0.378665	2.06262	0.78051	0.552245	0.225545	1.38071	0.197797	0.654019	0.222858	1.98192	0.443782
lactosyl-N-nervonoyl-sphingosine (d18:1/24:1)*	Lipid	Lactosylceramides (LCER)	0.486175	0.163578	1.31445	0.177338	0.427877	0.123951	1.36045	0.166224	0.0447114	0.00669654	0.236567	0.000567399
lactosyl-N-palmitoyl-sphingosine (d18:1/16:0)	Lipid	Lactosylceramides (LCER)	0.972526	0.306163	2.91956	0.961268	0.596777	0.156407	2.16111	0.439988	0.052222	0.00709762	0.299856	0.00176987
10-heptadecenoate (17:1n7)	Lipid	Long Chain Fatty Acid	1.04574	0.473703	2.30171	0.911355	1.73859	0.727799	4.27158	0.218829	0.869884	0.293624	2.60412	0.801414
10-nonadecenoate (19:1n9)	Lipid	Long Chain Fatty Acid	0.967264	0.409866	2.25767	0.938845	1.81735	0.709837	4.75109	0.216265	0.559891	0.167091	1.82119	0.337881
arachidate (20:0)	Lipid	Long Chain Fatty Acid	1.73675	0.516406	5.74115	0.369151	1.85084	0.524893	6.43884	0.334872	1.45495	0.276818	7.61271	0.658095
eicosenoate (20:1)	Lipid	Long Chain Fatty Acid	1.02863	0.457037	2.30204	0.945178	2.28705	0.940093	5.75707	0.0717477	0.71627	0.225726	2.18557	0.561546
erucate (22:1n9)	Lipid	Long Chain Fatty Acid	1.36162	0.627812	2.79361	0.415879	1.8818	0.818799	4.08872	0.120167	1.49924	0.485392	4.12756	0.458515
margarate (17:0)	Lipid	Long Chain Fatty Acid	1.09724	0.411028	2.81168	0.849423	2.56279	0.909948	7.22195	0.0731204	0.802001	0.20289	2.98424	0.74724
myristate (14:0)	Lipid	Long Chain Fatty Acid	0.93879	0.376668	2.30727	0.891	2.11441	0.773088	5.92591	0.147949	1.02978	0.294704	3.57365	0.963068
myristoleate (14:1n5)	Lipid	Long Chain Fatty Acid	0.87372	0.387103	1.95704	0.742807	1.35563	0.558547	3.36374	0.504445	0.784886	0.25551	2.41878	0.670789
nonadecanoate (19:0)	Lipid	Long Chain Fatty Acid	1.204	0.398492	3.45956	0.735584	3.73417	1.18062	11.9114	0.0241341	0.787501	0.163151	3.40884	0.758142
oleate/vaccenate (18:1)	Lipid	Long Chain Fatty Acid	1.08155	0.444474	2.75492	0.865831	2.45659	0.861896	7.76887	0.10857	0.864163	0.262991	3.17301	0.817079
palmitate (16:0)	Lipid	Long Chain Fatty Acid	1.15728	0.396185	3.41629	0.789874	2.90201	0.887144	10.105	0.085276	1.22804	0.291614	5.53124	0.783904
palmitoleate (16:1n7)	Lipid	Long Chain Fatty Acid	1.11226	0.536336	2.31555	0.774475	1.84477	0.822427	4.28633	0.144076	1.13242	0.412672	3.17224	0.810031
pentadecanoate (15:0)	Lipid	Long Chain Fatty Acid	1.05453	0.336177	3.03186	0.924217	3.09209	0.953105	9.85906	0.0553393	1.19242	0.242841	5.00309	0.818495
stearate (18:0)	Lipid	Long Chain Fatty Acid	0.942463	0.259828	3.205	0.926096	3.6491	1.00356	13.2719	0.0477455	0.726639	0.128187	3.69903	0.708935
1-arachidonoyl-GPA (20:4)	Lipid	Lysophospholipid	1.01696	0.584509	1.7725	0.952279	1.32493	0.716288	2.51599	0.376268	2.17563	0.975202	5.28901	0.0684613
1-arachidonoyl-GPC (20:4n6)*	Lipid	Lysophospholipid	0.556886	0.178339	1.70814	0.307508	0.746289	0.224524	2.49017	0.631525	0.898853	0.206545	3.98955	0.886781
1-arachidonoyl-GPE (20:4n6)*	Lipid	Lysophospholipid	0.432207	0.131018	1.40302	0.163548	0.596121	0.166031	2.15865	0.426927	1.21853	0.243179	6.61651	0.81407
1-arachidonoyl-GPI (20:4)*	Lipid	Lysophospholipid	0.495198	0.163989	1.42467	0.200428	1.84874	0.583956	5.83252	0.292265	1.52731	0.351338	6.49476	0.566827
1-lignoceroyl-GPC (24:0)	Lipid	Lysophospholipid	1.89733	0.818909	5.61391	0.188326	0.708744	0.366452	1.53337	0.336106	0.761926	0.344219	2.08516	0.542321
1-linolenoyl-GPC (18:3)*	Lipid	Lysophospholipid	0.372649	0.125873	1.02234	0.0633095	0.628738	0.207642	1.78834	0.394965	1.22681	0.317804	4.56084	0.761006
1-linoleoyl-GPA (18:2)*	Lipid	Lysophospholipid	1.21561	0.604193	2.6826	0.604928	1.18375	0.586269	2.60774	0.65455	1.42967	0.564958	4.26512	0.483465
1-linoleoyl-GPC (18:2)	Lipid	Lysophospholipid	0.254282	0.0564675	1.05608	0.066408	0.490349	0.104868	2.10245	0.350147	0.460526	0.0707144	2.49275	0.390047
1-linoleoyl-GPE (18:2)*	Lipid	Lysophospholipid	0.588927	0.208518	1.60777	0.307772	0.491394	0.154508	1.49977	0.218577	1.14684	0.293062	4.40361	0.841664
1-linoleoyl-GPG (18:2)*	Lipid	Lysophospholipid	0.852001	0.429702	1.8569	0.663901	1.81108	0.697293	5.94587	0.276268	2.18036	0.640965	10.327	0.271814
1-linoleoyl-GPI (18:2)*	Lipid	Lysophospholipid	0.578967	0.213296	1.52211	0.273178	0.911109	0.318152	2.56359	0.860427	0.543448	0.138393	2.08441	0.374761
1-oleoyl-GPC (18:1)	Lipid	Lysophospholipid	0.330385	0.0738217	1.36891	0.135821	0.264861	0.0524222	1.23343	0.0980882	0.256187	0.0348562	1.56635	0.159549
1-oleoyl-GPE (18:1)	Lipid	Lysophospholipid	0.416947	0.142461	1.13262	0.0965464	0.614804	0.20396	1.72666	0.369488	1.37611	0.367402	4.87938	0.625104
1-oleoyl-GPG (18:1)*	Lipid	Lysophospholipid	0.832396	0.440169	1.54895	0.564525	0.854195	0.424908	1.69	0.651423	1.48814	0.61199	3.77696	0.384521
1-oleoyl-GPI (18:1)*	Lipid	Lysophospholipid	0.730772	0.321591	1.64833	0.449944	1.12552	0.468619	2.74061	0.791934	1.01627	0.342107	3.05042	0.97679
1-palmitoleoyl-GPC (16:1)*	Lipid	Lysophospholipid	0.566865	0.183576	1.64039	0.307502	0.584321	0.174333	1.83915	0.368931	0.465635	0.0972027	1.98461	0.31651
1-palmitoyl-GPA (16:0)	Lipid	Lysophospholipid	1.08583	0.615812	1.88447	0.771277	1.55164	0.842532	2.8813	0.157885	1.85548	0.878913	3.98147	0.104002
1-palmitoyl-GPC (16:0)	Lipid	Lysophospholipid	0.409458	0.0826514	1.9465	0.265158	0.703486	0.136746	3.61675	0.671566	0.300026	0.0365904	2.27525	0.248321
1-palmitoyl-GPE (16:0)	Lipid	Lysophospholipid	0.734418	0.262141	2.04654	0.553996	1.382	0.460238	4.30512	0.568142	0.752531	0.183198	3.10587	0.690779
1-palmitoyl-GPG (16:0)*	Lipid	Lysophospholipid	0.982161	0.502179	1.97874	0.958632	1.38644	0.676695	3.02526	0.387875	1.76414	0.713002	4.96993	0.24462
1-palmitoyl-GPI (16:0)	Lipid	Lysophospholipid	0.861088	0.453063	1.68787	0.653612	1.28788	0.649223	2.74265	0.487432	0.780514	0.342936	1.87123	0.561832
1-stearoyl-GPC (18:0)	Lipid	Lysophospholipid	0.610175	0.125186	2.96269	0.539814	0.286745	0.05252	1.51219	0.14324	0.151942	0.0186321	1.11782	0.0695025
1-stearoyl-GPE (18:0)	Lipid	Lysophospholipid	1.05982	0.365991	3.0531	0.914254	0.878062	0.282883	2.75668	0.821934	1.19193	0.282792	5.06225	0.81056
1-stearoyl-GPG (18:0)	Lipid	Lysophospholipid	1.07129	0.573026	1.98564	0.826824	0.716579	0.346542	1.42135	0.349965	1.18943	0.506234	2.76754	0.684548
1-stearoyl-GPI (18:0)	Lipid	Lysophospholipid	0.788543	0.326155	1.84857	0.589793	1.30128	0.514031	3.26175	0.574367	0.574699	0.166458	1.8189	0.360586
1-stearoyl-GPS (18:0)*	Lipid	Lysophospholipid	1.05872	0.651325	1.71736	0.816287	0.787593	0.449204	1.34383	0.38863	0.91134	0.451673	1.79536	0.788931
2-palmitoleoyl-GPC (16:1)*	Lipid	Lysophospholipid	1.08608	0.600611	2.02043	0.787936	1.11003	0.583252	2.18528	0.754579	1.27467	0.567258	3.06139	0.567518
2-palmitoyl-GPC (16:0)*	Lipid	Lysophospholipid	1.01063	0.341474	2.88721	0.984489	1.53138	0.483205	4.75672	0.463938	1.65739	0.388101	6.60099	0.482521
2-stearoyl-GPE (18:0)*	Lipid	Lysophospholipid	1.36628	0.631842	2.97238	0.426945	1.1016	0.487293	2.52033	0.816335	1.44861	0.502652	4.25597	0.493939
1-(1-enyl-oleoyl)-GPE (P-18:1)*	Lipid	Lysoplasmalogen	0.710859	0.25481	1.83699	0.496926	0.352539	0.103531	1.08191	0.0810758	0.176644	0.0346824	0.740643	0.0257198
1-(1-enyl-palmitoyl)-GPC (P-16:0)*	Lipid	Lysoplasmalogen	0.266035	0.0688363	0.964214	0.0483554	0.393233	0.0960621	1.52268	0.183524	0.164574	0.0261713	0.856396	0.0409012
1-(1-enyl-palmitoyl)-GPE (P-16:0)*	Lipid	Lysoplasmalogen	0.698779	0.253947	1.81854	0.473759	0.631859	0.20493	1.83236	0.409572	0.543959	0.140465	1.94036	0.360019
1-(1-enyl-stearoyl)-GPE (P-18:0)*	Lipid	Lysoplasmalogen	0.683603	0.226672	1.90511	0.482376	0.436799	0.122231	1.42701	0.185654	0.322029	0.0675238	1.32724	0.13415
10-undecenoate (11:1n1)	Lipid	Medium Chain Fatty Acid	1.44131	0.600382	3.57244	0.419381	1.08561	0.396482	3.04609	0.873758	1.02382	0.305197	3.56604	0.969792
5-dodecenoate (12:1n7)	Lipid	Medium Chain Fatty Acid	1.44207	0.725394	3.02485	0.308896	1.84151	0.828581	4.60907	0.160567	1.09154	0.450905	2.97253	0.854586
caprate (10:0)	Lipid	Medium Chain Fatty Acid	0.436448	0.142973	1.20162	0.125383	0.737234	0.231274	2.14231	0.589558	0.689116	0.15396	2.67368	0.607398
caproate (6:0)	Lipid	Medium Chain Fatty Acid	0.627033	0.260178	1.45761	0.285369	0.758408	0.305972	1.81867	0.540223	0.37177	0.101222	1.219	0.114701
caprylate (8:0)	Lipid	Medium Chain Fatty Acid	0.639368	0.225082	1.65509	0.377292	0.966261	0.332636	2.54942	0.946947	0.804571	0.19377	2.77692	0.747017
heptanoate (7:0)	Lipid	Medium Chain Fatty Acid	1.10236	0.55895	2.22546	0.780841	1.03178	0.491677	2.20127	0.934289	1.01072	0.38188	2.75342	0.982988
laurate (12:0)	Lipid	Medium Chain Fatty Acid	0.674364	0.254061	1.71666	0.417422	0.908572	0.310818	2.54986	0.857704	0.492657	0.124489	1.76358	0.292364
pelargonate (9:0)	Lipid	Medium Chain Fatty Acid	0.248845	0.0437898	1.14672	0.0970659	0.48969	0.0859007	2.15551	0.390926	0.502769	0.0500695	3.33294	0.533219
3-hydroxy-3-methylglutarate	Lipid	Mevalonate Metabolism	1.57874	0.646974	4.57892	0.366079	1.54773	0.654924	4.57256	0.378735	2.67305	0.726145	11.9425	0.189942
1-arachidonylglycerol (20:4)	Lipid	Monoacylglycerol	0.900768	0.525617	1.59751	0.710392	1.26642	0.677367	2.56021	0.482026	0.780595	0.388293	1.66035	0.498174
1-dihomo-linolenylglycerol (20:3)	Lipid	Monoacylglycerol	0.934298	0.545778	1.6412	0.807243	1.17482	0.638052	2.29119	0.617453	0.83028	0.399358	1.81895	0.625228
1-docosahexaenoylglycerol (22:6)	Lipid	Monoacylglycerol	0.95295	0.582883	1.54885	0.845577	0.98543	0.575104	1.68721	0.956983	0.472483	0.210073	0.966801	0.0504575
1-linolenoylglycerol (18:3)	Lipid	Monoacylglycerol	0.922508	0.53759	1.5848	0.768406	1.16438	0.644802	2.14453	0.61672	1.60351	0.748888	3.66121	0.236952
1-linoleoylglycerol (18:2)	Lipid	Monoacylglycerol	1.02256	0.499876	2.0974	0.951156	1.51228	0.682121	3.46149	0.315831	0.809112	0.293316	2.21052	0.678542
1-myristoylglycerol (14:0)	Lipid	Monoacylglycerol	0.779359	0.435512	1.41162	0.402723	0.766091	0.410548	1.45553	0.405031	0.888005	0.406108	2.01007	0.768108
1-oleoylglycerol (18:1)	Lipid	Monoacylglycerol	1.0282	0.55829	2.00071	0.931315	1.74652	0.830573	4.21189	0.172551	1.86477	0.731371	5.98688	0.236799
1-palmitoleoylglycerol (16:1)*	Lipid	Monoacylglycerol	0.827307	0.492766	1.41139	0.477049	1.3816	0.746141	2.73715	0.32534	1.06917	0.514715	2.39485	0.862782
2-linoleoylglycerol (18:2)	Lipid	Monoacylglycerol	0.917076	0.552035	1.54889	0.740268	1.0215	0.581242	1.85995	0.942272	0.808822	0.418333	1.6019	0.529745
2-oleoylglycerol (18:1)	Lipid	Monoacylglycerol	0.662645	0.371633	1.18705	0.161296	1.06685	0.578229	2.06686	0.840449	0.957421	0.442475	2.20686	0.914174
1,2-dilinoleoyl-GPC (18:2/18:2)	Lipid	Phosphatidylcholine (PC)	0.697535	0.223992	2.24289	0.537356	0.357634	0.100157	1.26578	0.109445	0.405598	0.0832872	2.0057	0.26225
1,2-dipalmitoyl-GPC (16:0/16:0)	Lipid	Phosphatidylcholine (PC)	0.799792	0.206426	3.036	0.743507	0.637427	0.157124	2.52959	0.522496	0.354296	0.0638309	1.84116	0.222783
1-linoleoyl-2-arachidonoyl-GPC (18:2/20:4n6)*	Lipid	Phosphatidylcholine (PC)	0.555495	0.215179	1.58217	0.236052	0.730564	0.263497	2.4785	0.572799	0.916607	0.244541	5.47294	0.911658
1-linoleoyl-2-linolenoyl-GPC (18:2/18:3)*	Lipid	Phosphatidylcholine (PC)	0.9557	0.479478	2.07584	0.901975	0.899314	0.440999	2.00278	0.779928	0.790061	0.317832	2.35162	0.641816
1-myristoyl-2-arachidonoyl-GPC (14:0/20:4)*	Lipid	Phosphatidylcholine (PC)	0.794275	0.337777	1.94462	0.604482	0.826327	0.337681	2.13881	0.683529	1.25038	0.388735	4.61092	0.722552
1-myristoyl-2-palmitoyl-GPC (14:0/16:0)	Lipid	Phosphatidylcholine (PC)	0.801499	0.3559	1.82272	0.593293	0.787012	0.327723	1.90824	0.591463	0.967674	0.313678	3.0815	0.954727
1-oleoyl-2-docosahexaenoyl-GPC (18:1/22:6)*	Lipid	Phosphatidylcholine (PC)	1.0484	0.314888	3.51791	0.938499	1.44263	0.412578	5.18848	0.568364	0.163232	0.0287638	0.83309	0.0332007
1-palmitoleoyl-2-linolenoyl-GPC (16:1/18:3)*	Lipid	Phosphatidylcholine (PC)	0.823386	0.47085	1.55424	0.517713	1.18002	0.589845	2.77751	0.67025	0.512388	0.249775	1.12517	0.0751429
1-palmitoyl-2-arachidonoyl-GPC (16:0/20:4n6)	Lipid	Phosphatidylcholine (PC)	0.675221	0.172518	2.73535	0.575152	0.86916	0.211081	3.79579	0.848185	1.67495	0.276431	11.7969	0.588051
1-palmitoyl-2-dihomo-linolenoyl-GPC (16:0/20:3n3 or 6)*	Lipid	Phosphatidylcholine (PC)	1.41445	0.303972	7.39037	0.66792	0.289796	0.0565088	1.53877	0.137915	0.58366	0.0767011	5.03916	0.610815
1-palmitoyl-2-docosahexaenoyl-GPC (16:0/22:6)	Lipid	Phosphatidylcholine (PC)	1.21116	0.317287	4.87798	0.78257	4.04868	0.951272	20.076	0.070989	0.307769	0.0618064	1.56555	0.147765
1-palmitoyl-2-linoleoyl-GPC (16:0/18:2)	Lipid	Phosphatidylcholine (PC)	0.899597	0.200433	4.3455	0.89221	0.504001	0.0980998	2.79146	0.418353	0.407934	0.0540661	3.48445	0.394169
1-palmitoyl-2-oleoyl-GPC (16:0/18:1)	Lipid	Phosphatidylcholine (PC)	0.882836	0.237887	3.25932	0.851303	0.754331	0.184611	3.0822	0.693042	0.640999	0.111403	3.71616	0.61676
1-palmitoyl-2-palmitoleoyl-GPC (16:0/16:1)*	Lipid	Phosphatidylcholine (PC)	0.939077	0.38748	2.20738	0.886717	0.915494	0.352157	2.31508	0.853198	1.32785	0.395341	4.33419	0.639101
1-palmitoyl-2-stearoyl-GPC (16:0/18:0)	Lipid	Phosphatidylcholine (PC)	1.01173	0.272492	3.70318	0.985997	0.704148	0.179401	2.75585	0.613306	0.342834	0.0582296	1.98058	0.230628
1-stearoyl-2-arachidonoyl-GPC (18:0/20:4)	Lipid	Phosphatidylcholine (PC)	1.16689	0.234442	6.02816	0.851471	0.717133	0.143416	3.62933	0.684758	1.92471	0.242346	16.6911	0.541123
1-stearoyl-2-docosahexaenoyl-GPC (18:0/22:6)	Lipid	Phosphatidylcholine (PC)	1.27142	0.423329	3.88405	0.66954	2.81404	0.849983	10.0812	0.0990158	0.392412	0.093618	1.64225	0.197085
1-stearoyl-2-linoleoyl-GPC (18:0/18:2)*	Lipid	Phosphatidylcholine (PC)	0.99128	0.220376	4.70434	0.991002	0.342821	0.0635507	1.8378	0.209053	0.21213	0.0245098	1.77845	0.151736
1-stearoyl-2-oleoyl-GPC (18:0/18:1)	Lipid	Phosphatidylcholine (PC)	0.831826	0.238089	2.90872	0.772254	0.577781	0.151607	2.1889	0.417195	0.511083	0.0944465	2.75354	0.43112
1,2-dilinoleoyl-GPE (18:2/18:2)*	Lipid	Phosphatidylethanolamine (PE)	0.871444	0.46234	1.62132	0.664959	0.735231	0.362653	1.44334	0.37832	1.3211	0.557691	3.23568	0.528758
1,2-dipalmitoyl-GPE (16:0/16:0)*	Lipid	Phosphatidylethanolamine (PE)	1.10246	0.635386	1.87371	0.721632	0.777533	0.410431	1.39638	0.415748	1.05655	0.488323	2.17435	0.883285
1-oleoyl-2-arachidonoyl-GPE (18:1/20:4)*	Lipid	Phosphatidylethanolamine (PE)	1.78845	0.745725	4.96175	0.231664	0.875557	0.431047	1.94375	0.724954	2.733	0.770698	12.4397	0.161466
1-oleoyl-2-linoleoyl-GPE (18:1/18:2)*	Lipid	Phosphatidylethanolamine (PE)	1.85676	0.792692	4.7447	0.1761	0.990752	0.450432	2.3636	0.982387	2.72291	0.819672	10.4951	0.124034
1-palmitoyl-2-arachidonoyl-GPE (16:0/20:4)*	Lipid	Phosphatidylethanolamine (PE)	1.6281	0.687744	4.09323	0.28393	1.35652	0.564673	3.58071	0.516253	2.32052	0.707392	8.7298	0.187998
1-palmitoyl-2-docosahexaenoyl-GPE (16:0/22:6)*	Lipid	Phosphatidylethanolamine (PE)	2.37746	1.01315	6.02996	0.0567142	2.34584	0.951254	6.36578	0.0792025	2.36367	0.77804	8.25614	0.153328
1-palmitoyl-2-linoleoyl-GPE (16:0/18:2)	Lipid	Phosphatidylethanolamine (PE)	2.16918	0.904493	5.44599	0.0897046	1.20624	0.495233	3.04537	0.684058	2.55224	0.784373	9.20761	0.132895
1-palmitoyl-2-oleoyl-GPE (16:0/18:1)	Lipid	Phosphatidylethanolamine (PE)	1.23022	0.606693	2.54067	0.569195	0.901672	0.436761	1.87821	0.779468	1.44845	0.553578	3.91028	0.455071
1-stearoyl-2-arachidonoyl-GPE (18:0/20:4)	Lipid	Phosphatidylethanolamine (PE)	1.55136	0.636247	3.98878	0.347098	1.01801	0.414585	2.66849	0.969808	2.74364	0.787186	11.0626	0.132087
1-stearoyl-2-docosahexaenoyl-GPE (18:0/22:6)*	Lipid	Phosphatidylethanolamine (PE)	2.84591	1.1229	8.25323	0.041339	2.56706	0.981557	7.91366	0.0790897	2.55468	0.820962	10.5289	0.155195
1-stearoyl-2-linoleoyl-GPE (18:0/18:2)*	Lipid	Phosphatidylethanolamine (PE)	1.79792	0.738952	4.52758	0.202523	1.00116	0.393059	2.60607	0.998077	3.83008	1.10493	14.7608	0.0407677
1-stearoyl-2-oleoyl-GPE (18:0/18:1)	Lipid	Phosphatidylethanolamine (PE)	1.03842	0.483925	2.2228	0.92245	0.854129	0.375636	1.94282	0.705262	1.9425	0.668111	5.77833	0.225171
1-palmitoyl-2-arachidonoyl-GPI (16:0/20:4)*	Lipid	Phosphatidylinositol (PI)	1.23485	0.49872	3.05985	0.646986	1.25352	0.46247	3.43816	0.657072	1.98059	0.553681	7.47337	0.299032
1-palmitoyl-2-linoleoyl-GPI (16:0/18:2)	Lipid	Phosphatidylinositol (PI)	1.43824	0.660384	3.48937	0.389571	1.24093	0.558317	3.12724	0.62053	1.46681	0.506204	5.2616	0.521288
1-palmitoyl-2-oleoyl-GPI (16:0/18:1)*	Lipid	Phosphatidylinositol (PI)	0.822826	0.348473	1.92811	0.65308	0.739443	0.284801	1.90258	0.530042	0.742889	0.213653	2.50691	0.633535
1-stearoyl-2-arachidonoyl-GPI (18:0/20:4)	Lipid	Phosphatidylinositol (PI)	1.70314	0.475197	6.13942	0.412739	1.29402	0.336769	5.15694	0.710227	1.53358	0.275913	8.72747	0.626016
1-stearoyl-2-linoleoyl-GPI (18:0/18:2)	Lipid	Phosphatidylinositol (PI)	1.28191	0.418611	4.05726	0.666886	0.654089	0.198407	2.17816	0.484419	0.379385	0.0865557	1.64578	0.192823
1-stearoyl-2-oleoyl-GPI (18:0/18:1)*	Lipid	Phosphatidylinositol (PI)	1.00403	0.387457	2.67731	0.993467	0.665774	0.242589	1.85077	0.42912	0.815965	0.225325	3.05362	0.758253
1-stearoyl-2-arachidonoyl-GPS (18:0/20:4)	Lipid	Phosphatidylserine (PS)	1.16954	0.679939	2.00587	0.567514	0.748169	0.388898	1.3781	0.363648	0.892223	0.4009	1.89364	0.76976
1-stearoyl-2-oleoyl-GPS (18:0/18:1)	Lipid	Phosphatidylserine (PS)	1.28028	0.769427	2.18597	0.351011	0.689975	0.402979	1.17414	0.170352	1.14312	0.577888	2.3813	0.708478
choline	Lipid	Phospholipid Metabolism	1.92026	0.641183	5.57379	0.232769	0.266555	0.0601753	1.03178	0.0670677	0.49248	0.0849579	2.31412	0.397837
choline phosphate	Lipid	Phospholipid Metabolism	1.31307	0.631081	2.73754	0.464179	0.543277	0.227789	1.24428	0.155945	1.37355	0.488803	3.87996	0.544622
glycerophosphoethanolamine	Lipid	Phospholipid Metabolism	0.433869	0.12561	1.41763	0.175331	0.389936	0.101507	1.40646	0.158261	0.422591	0.0767148	2.15639	0.310127
glycerophosphorylcholine (GPC)	Lipid	Phospholipid Metabolism	0.166661	0.0414643	0.619113	0.00896491	0.308785	0.0779754	1.15884	0.0861258	0.256411	0.0469503	1.28202	0.104323
phosphoethanolamine	Lipid	Phospholipid Metabolism	1.3171	0.700665	2.51806	0.395445	0.688274	0.339236	1.37082	0.290465	1.32578	0.554225	3.2924	0.529887
trimethylamine N-oxide	Lipid	Phospholipid Metabolism	1.0716	0.517341	2.1643	0.849308	1.27943	0.599988	2.67111	0.515876	0.957357	0.353681	2.4157	0.928451
1-(1-enyl-palmitoyl)-2-arachidonoyl-GPC (P-16:0/20:4)*	Lipid	Plasmalogen	0.297155	0.0912525	0.92936	0.0387899	0.320396	0.0868562	1.16304	0.0828347	0.226468	0.0472069	1.05352	0.0582585
1-(1-enyl-palmitoyl)-2-arachidonoyl-GPE (P-16:0/20:4)*	Lipid	Plasmalogen	0.82076	0.305008	2.13462	0.68918	0.737007	0.238928	2.17688	0.58612	0.572198	0.13502	2.25241	0.433462
1-(1-enyl-palmitoyl)-2-linoleoyl-GPC (P-16:0/18:2)*	Lipid	Plasmalogen	0.385867	0.116074	1.23544	0.11231	0.337216	0.08925	1.23372	0.10236	0.251785	0.0459128	1.28942	0.101625
1-(1-enyl-palmitoyl)-2-linoleoyl-GPE (P-16:0/18:2)*	Lipid	Plasmalogen	1.02151	0.365166	2.87572	0.967548	0.718623	0.226972	2.25256	0.570379	0.800139	0.190265	3.39913	0.75982
1-(1-enyl-palmitoyl)-2-oleoyl-GPC (P-16:0/18:1)*	Lipid	Plasmalogen	0.525695	0.136927	1.8549	0.330978	0.54536	0.121326	2.26457	0.414483	0.147264	0.018366	0.939051	0.0551486
1-(1-enyl-palmitoyl)-2-oleoyl-GPE (P-16:0/18:1)*	Lipid	Plasmalogen	0.883801	0.31318	2.31946	0.808225	0.493896	0.141874	1.55949	0.247255	0.387572	0.0726211	1.74314	0.241294
1-(1-enyl-palmitoyl)-2-palmitoleoyl-GPC (P-16:0/16:1)*	Lipid	Plasmalogen	0.649994	0.271804	1.60338	0.336776	0.662379	0.238721	1.96022	0.440742	0.363565	0.112601	1.18424	0.0857264
1-(1-enyl-palmitoyl)-2-palmitoyl-GPC (P-16:0/16:0)*	Lipid	Plasmalogen	0.600618	0.168209	2.03241	0.419849	0.851146	0.209229	3.36167	0.818894	0.170726	0.0271219	0.91053	0.0463544
1-(1-enyl-stearoyl)-2-arachidonoyl-GPE (P-18:0/20:4)*	Lipid	Plasmalogen	0.732376	0.274944	1.92227	0.528005	0.386042	0.121433	1.1737	0.0978298	0.375635	0.0842907	1.56323	0.185482
1-(1-enyl-stearoyl)-2-linoleoyl-GPE (P-18:0/18:2)*	Lipid	Plasmalogen	1.21343	0.43211	3.4788	0.714632	0.350072	0.103032	1.15497	0.0864659	0.51403	0.116849	2.2763	0.375159
1-(1-enyl-stearoyl)-2-oleoyl-GPE (P-18:0/18:1)	Lipid	Plasmalogen	0.949452	0.407372	2.18622	0.90372	0.437936	0.166629	1.12138	0.0858673	0.454004	0.136384	1.536	0.196844
adrenate (22:4n6)	Lipid	Polyunsaturated Fatty Acid (n3 and n6)	0.838118	0.318666	2.09711	0.712518	1.94111	0.749102	4.95708	0.165504	0.640896	0.165093	2.24859	0.505538
arachidonate (20:4n6)	Lipid	Polyunsaturated Fatty Acid (n3 and n6)	0.587472	0.232601	1.43966	0.25017	2.68071	0.971587	7.77236	0.0609152	0.747518	0.210356	2.53842	0.64438
dihomo-linoleate (20:2n6)	Lipid	Polyunsaturated Fatty Acid (n3 and n6)	0.826162	0.339427	1.9671	0.668972	2.15604	0.847168	5.57691	0.1084	0.625477	0.185123	2.028	0.440347
dihomo-linolenate (20:3n3 or n6)	Lipid	Polyunsaturated Fatty Acid (n3 and n6)	0.830742	0.324941	2.09832	0.695655	2.45194	0.88606	7.02546	0.0877024	0.748545	0.210017	2.61656	0.650932
docosadienoate (22:2n6)	Lipid	Polyunsaturated Fatty Acid (n3 and n6)	1.0668	0.422202	2.6407	0.88984	2.14217	0.811784	5.67877	0.122906	0.881743	0.248189	2.99128	0.842668
docosahexaenoate (DHA; 22:6n3)	Lipid	Polyunsaturated Fatty Acid (n3 and n6)	1.0725	0.486172	2.31543	0.859706	3.36135	1.46077	8.02512	0.00495028	0.730556	0.230144	2.16306	0.580127
docosapentaenoate (n3 DPA; 22:5n3)	Lipid	Polyunsaturated Fatty Acid (n3 and n6)	0.945479	0.432227	2.02516	0.886311	2.75618	1.18992	6.52191	0.0187871	0.872385	0.287958	2.51636	0.80381
docosapentaenoate (n6 DPA; 22:5n6)	Lipid	Polyunsaturated Fatty Acid (n3 and n6)	1.0097	0.416085	2.39706	0.982679	2.88952	1.12538	7.66148	0.0289543	0.866749	0.25279	2.83005	0.81561
docosatrienoate (22:3n3)	Lipid	Polyunsaturated Fatty Acid (n3 and n6)	0.85275	0.470456	1.61539	0.609731	0.976825	0.519686	1.95177	0.944091	0.710026	0.336501	1.59318	0.381051
docosatrienoate (22:3n6)*	Lipid	Polyunsaturated Fatty Acid (n3 and n6)	0.83555	0.495092	1.41106	0.498259	1.66764	0.921444	3.18025	0.102315	1.60735	0.775209	3.57334	0.217673
eicosapentaenoate (EPA; 20:5n3)	Lipid	Polyunsaturated Fatty Acid (n3 and n6)	0.768283	0.363018	1.56221	0.476767	2.70125	1.26182	5.87356	0.0107167	1.10062	0.407679	2.81395	0.844564
heneicosapentaenoate (21:5n3)	Lipid	Polyunsaturated Fatty Acid (n3 and n6)	1.1846	0.730725	1.87539	0.477184	1.62984	0.979029	2.69157	0.0560086	1.01888	0.488056	1.94138	0.956935
hexadecadienoate (16:2n6)	Lipid	Polyunsaturated Fatty Acid (n3 and n6)	1.27914	0.582352	2.9521	0.549543	2.04705	0.825209	5.65688	0.141989	1.03414	0.358211	3.31014	0.952396
linoleate (18:2n6)	Lipid	Polyunsaturated Fatty Acid (n3 and n6)	1.02331	0.428414	2.50897	0.959077	2.60792	0.965527	7.63688	0.0682749	1.12152	0.345068	3.92542	0.852586
linolenate [alpha or gamma; (18:3n3 or 6)]	Lipid	Polyunsaturated Fatty Acid (n3 and n6)	0.742998	0.321478	1.71449	0.484888	2.67438	1.06558	7.05535	0.0405298	2.1028	0.66997	6.91242	0.209814
nisinate (24:6n3)	Lipid	Polyunsaturated Fatty Acid (n3 and n6)	0.947286	0.564207	1.59323	0.837046	1.27301	0.718063	2.28751	0.411074	0.9147	0.442025	1.87034	0.806764
stearidonate (18:4n3)	Lipid	Polyunsaturated Fatty Acid (n3 and n6)	0.812835	0.37643	1.6683	0.583661	2.74481	1.29853	5.88914	0.00821597	1.80111	0.713844	4.35016	0.196287
21-hydroxypregnenolone disulfate	Lipid	Pregnenolone Steroids	0.765672	0.367675	1.66859	0.48707	0.872803	0.396801	2.0749	0.7443	1.00657	0.375218	3.12606	0.990419
pregnenediol disulfate (C21H34O8S2)*	Lipid	Pregnenolone Steroids	0.675159	0.337804	1.35237	0.264211	0.481865	0.218978	1.03734	0.063391	0.780636	0.297984	2.08457	0.615518
pregnenediol sulfate (C21H34O5S)*	Lipid	Pregnenolone Steroids	0.922679	0.40692	2.20792	0.852457	1.17195	0.488444	3.07236	0.73655	1.01722	0.352469	3.30882	0.976495
pregnenolone sulfate	Lipid	Pregnenolone Steroids	0.961146	0.47333	2.06753	0.915805	1.16606	0.541607	2.73363	0.708916	0.979424	0.372858	2.85119	0.968087
chenodeoxycholate	Lipid	Primary Bile Acid Metabolism	1.11095	0.713434	1.78641	0.650567	1.48045	0.898585	2.63031	0.146835	0.928183	0.529244	1.70333	0.799767
cholate	Lipid	Primary Bile Acid Metabolism	0.805537	0.513084	1.25718	0.341439	0.618905	0.381138	0.985314	0.0459199	0.472561	0.250754	0.841009	0.0138255
cholic acid glucuronide	Lipid	Primary Bile Acid Metabolism	0.868524	0.513178	1.43153	0.587219	0.845308	0.467829	1.47246	0.56175	0.408086	0.152826	0.898443	0.0424148
glyco-beta-muricholate**	Lipid	Primary Bile Acid Metabolism	1.21427	0.713851	2.08303	0.474211	1.01715	0.576754	1.78407	0.952543	0.720832	0.343516	1.4595	0.368956
glycochenodeoxycholate	Lipid	Primary Bile Acid Metabolism	0.640706	0.333264	1.20575	0.17256	0.70625	0.354473	1.38244	0.313745	1.02871	0.443771	2.4021	0.947316
glycochenodeoxycholate glucuronide (1)	Lipid	Primary Bile Acid Metabolism	0.536206	0.290038	0.988765	0.0446731	1.06385	0.520271	2.243	0.868133	0.960584	0.376051	2.61111	0.93528
glycochenodeoxycholate sulfate	Lipid	Primary Bile Acid Metabolism	0.938661	0.536411	1.69847	0.82857	0.74449	0.4173	1.37142	0.327032	0.859726	0.413975	1.90235	0.695866
glycocholate	Lipid	Primary Bile Acid Metabolism	0.760409	0.427154	1.33265	0.34235	0.768234	0.407921	1.4203	0.404024	1.12713	0.520952	2.45718	0.760523
taurochenodeoxycholate	Lipid	Primary Bile Acid Metabolism	0.702931	0.410671	1.20279	0.196283	0.934797	0.526138	1.67982	0.818787	1.52333	0.742855	3.30447	0.265239
taurocholate	Lipid	Primary Bile Acid Metabolism	0.607647	0.367234	0.963956	0.0412627	0.903738	0.551041	1.4537	0.679897	0.96436	0.51741	1.75757	0.906147
5alpha-pregnan-3beta,20alpha-diol disulfate	Lipid	Progestin Steroids	0.848762	0.458557	1.61518	0.607899	0.808786	0.402262	1.69632	0.561332	1.44236	0.577175	3.95156	0.451909
5alpha-pregnan-3beta,20alpha-diol monosulfate (2)	Lipid	Progestin Steroids	1.17912	0.6204	2.36312	0.627635	1.80344	0.853881	4.09421	0.140787	2.97755	1.04076	9.78846	0.0568004
5alpha-pregnan-3beta,20beta-diol monosulfate (1)	Lipid	Progestin Steroids	1.07384	0.620426	1.92725	0.803965	1.41135	0.747886	2.85451	0.30901	0.886728	0.42158	1.98262	0.757829
pregnanediol-3-glucuronide	Lipid	Progestin Steroids	1.49681	0.765956	3.11505	0.25622	2.00585	0.929259	4.78582	0.0933559	1.14768	0.486295	2.95762	0.762106
3b-hydroxy-5-cholenoic acid	Lipid	Secondary Bile Acid Metabolism	1.06291	0.587114	1.93043	0.839656	0.872229	0.444647	1.68465	0.684804	0.472027	0.183786	1.09205	0.0926311
deoxycholate	Lipid	Secondary Bile Acid Metabolism	1.00916	0.611905	1.74893	0.972586	0.692873	0.419896	1.17575	0.158155	0.591434	0.317537	1.13539	0.100598
glycocholenate sulfate*	Lipid	Secondary Bile Acid Metabolism	0.527975	0.215186	1.24252	0.151298	0.522251	0.187902	1.38868	0.200451	0.425385	0.114436	1.46329	0.184749
glycodeoxycholate	Lipid	Secondary Bile Acid Metabolism	1.08796	0.668612	1.83666	0.741927	0.971461	0.574818	1.70827	0.916346	0.940489	0.493325	1.90851	0.857071
glycodeoxycholate sulfate	Lipid	Secondary Bile Acid Metabolism	1.21799	0.711419	2.21899	0.494786	1.24656	0.684901	2.44347	0.494628	1.05953	0.5166	2.45643	0.883091
glycohyocholate	Lipid	Secondary Bile Acid Metabolism	0.902141	0.500144	1.56854	0.721526	0.917602	0.47781	1.68381	0.786854	0.830215	0.347585	1.80045	0.651433
glycolithocholate	Lipid	Secondary Bile Acid Metabolism	0.746245	0.437143	1.258	0.274514	1.60484	0.899355	2.97105	0.117454	1.57815	0.744214	3.55878	0.24657
glycolithocholate sulfate*	Lipid	Secondary Bile Acid Metabolism	1.63103	0.848343	3.39012	0.165142	1.63815	0.82498	3.58209	0.18567	2.0774	0.830736	6.0803	0.149275
glycoursodeoxycholate	Lipid	Secondary Bile Acid Metabolism	0.654338	0.352279	1.17758	0.165871	0.453521	0.222206	0.869406	0.0219692	0.438203	0.172166	1.00818	0.0640711
hyocholate	Lipid	Secondary Bile Acid Metabolism	0.797238	0.472536	1.3402	0.390762	0.702023	0.402587	1.21071	0.203854	0.351528	0.151046	0.726517	0.00784138
isoursodeoxycholate	Lipid	Secondary Bile Acid Metabolism	0.648721	0.365105	1.13273	0.132142	0.466175	0.243795	0.861387	0.0167552	0.570225	0.267091	1.18793	0.136009
lithocholate sulfate (1)	Lipid	Secondary Bile Acid Metabolism	0.98491	0.56318	1.79325	0.95861	1.90248	0.982652	4.04766	0.073049	1.06667	0.519051	2.39478	0.86673
lithocholic acid sulfate (2)	Lipid	Secondary Bile Acid Metabolism	0.89268	0.537065	1.43151	0.646871	1.02641	0.592817	1.72085	0.922805	0.399603	0.139121	0.878018	0.0434952
taurocholenate sulfate*	Lipid	Secondary Bile Acid Metabolism	0.624178	0.294193	1.29757	0.211508	0.896743	0.37806	2.10465	0.80291	1.98528	0.706826	5.75255	0.195422
taurodeoxycholate	Lipid	Secondary Bile Acid Metabolism	1.02242	0.646586	1.65002	0.925633	1.16842	0.706531	1.99116	0.553601	1.39805	0.734864	2.85005	0.327795
taurolithocholate 3-sulfate	Lipid	Secondary Bile Acid Metabolism	1.321	0.753525	2.47955	0.357788	1.88097	0.958078	4.0649	0.0866103	3.04956	1.17956	9.221	0.0330951
ursodeoxycholate	Lipid	Secondary Bile Acid Metabolism	0.827514	0.528381	1.2941	0.404113	0.693918	0.427098	1.11398	0.131956	0.507526	0.265986	0.915332	0.0290842
ursodeoxycholate sulfate (1)	Lipid	Secondary Bile Acid Metabolism	0.775302	0.437355	1.33085	0.366024	1.0679	0.584942	1.91747	0.8266	1.17593	0.575558	2.38903	0.650595
valerate (5:0)	Lipid	Short Chain Fatty Acid	0.964075	0.563783	1.66481	0.893773	1.08804	0.615841	1.96763	0.773763	0.740512	0.357647	1.51765	0.408156
sphingadienine	Lipid	Sphingolipid Synthesis	1.04247	0.661431	1.67265	0.859423	0.588218	0.348523	0.974279	0.0410635	0.90755	0.483362	1.7599	0.764816
sphinganine	Lipid	Sphingolipid Synthesis	1.27377	0.650425	2.52446	0.481402	0.628607	0.28568	1.3452	0.236413	1.1042	0.423529	2.92856	0.838728
sphinganine-1-phosphate	Lipid	Sphingolipid Synthesis	1.44641	0.667232	3.24378	0.356888	0.579618	0.2427	1.36368	0.211553	1.19279	0.40632	3.72905	0.752183
behenoyl sphingomyelin (d18:1/22:0)*	Lipid	Sphingomyelins	1.40117	0.408262	5.061	0.597802	0.630617	0.173004	2.3407	0.483174	0.249553	0.0492691	1.23599	0.0857986
lignoceroyl sphingomyelin (d18:1/24:0)	Lipid	Sphingomyelins	1.33847	0.443438	4.17233	0.608651	0.719807	0.224577	2.3553	0.580403	0.195798	0.0426587	0.836412	0.0293113
palmitoyl sphingomyelin (d18:1/16:0)	Lipid	Sphingomyelins	0.729588	0.146467	3.57028	0.697586	0.127353	0.0209945	0.711034	0.0209898	0.0176271	0.00154438	0.156286	0.000532585
sphingomyelin (d17:1/14:0, d16:1/15:0)*	Lipid	Sphingomyelins	0.732305	0.283309	1.91563	0.520619	0.392255	0.137438	1.09594	0.0752456	0.158551	0.0386002	0.585145	0.00724522
sphingomyelin (d17:1/16:0, d18:1/15:0, d16:1/17:0)*	Lipid	Sphingomyelins	0.667325	0.214055	2.12021	0.486862	0.121861	0.032924	0.422104	0.0011072	0.149483	0.0305735	0.685112	0.0153286
sphingomyelin (d17:2/16:0, d18:2/15:0)*	Lipid	Sphingomyelins	0.605455	0.223364	1.60281	0.315492	0.322247	0.102524	0.960783	0.0456893	0.0726427	0.0128939	0.322326	0.00123784
sphingomyelin (d18:1/14:0, d16:1/16:0)*	Lipid	Sphingomyelins	1.2251	0.308141	4.88762	0.772272	0.190191	0.0370067	0.895406	0.0399058	0.168753	0.021954	1.12581	0.0737729
sphingomyelin (d18:1/17:0, d17:1/18:0, d19:1/16:0)	Lipid	Sphingomyelins	0.639608	0.191059	2.22354	0.472688	0.289258	0.0805921	1.02818	0.0542873	0.0966949	0.01703	0.48257	0.0055163
sphingomyelin (d18:1/18:1, d18:2/18:0)	Lipid	Sphingomyelins	0.698583	0.197102	2.49138	0.577145	0.344955	0.0888876	1.30429	0.117583	0.0671616	0.0107842	0.353471	0.00214934
sphingomyelin (d18:1/19:0, d19:1/18:0)*	Lipid	Sphingomyelins	0.875543	0.276723	2.8284	0.821765	0.402439	0.122627	1.3086	0.128898	0.207373	0.0448993	0.886709	0.0365438
sphingomyelin (d18:1/20:0, d16:1/22:0)*	Lipid	Sphingomyelins	1.27283	0.267225	6.8043	0.770389	0.435848	0.100006	1.92238	0.259652	0.175527	0.028236	1.02888	0.0502922
sphingomyelin (d18:1/20:1, d18:2/20:0)*	Lipid	Sphingomyelins	0.497731	0.147125	1.67246	0.257427	0.587645	0.163122	2.11195	0.412355	0.0710176	0.0118339	0.363466	0.00223586
sphingomyelin (d18:1/20:2, d18:2/20:1, d16:1/22:2)*	Lipid	Sphingomyelins	0.565512	0.22317	1.40244	0.217253	0.415148	0.154889	1.08258	0.0713298	0.118997	0.0308182	0.394635	0.000816166
sphingomyelin (d18:1/21:0, d17:1/22:0, d16:1/23:0)*	Lipid	Sphingomyelins	1.08226	0.329986	3.71306	0.89753	0.468259	0.138068	1.60795	0.221906	0.306882	0.0644009	1.4161	0.129409
sphingomyelin (d18:1/22:1, d18:2/22:0, d16:1/24:1)*	Lipid	Sphingomyelins	0.720807	0.155202	3.29048	0.67306	0.277546	0.0541095	1.36702	0.117597	0.0307419	0.00292079	0.251972	0.00199141
sphingomyelin (d18:1/22:2, d18:2/22:1, d16:1/24:2)*	Lipid	Sphingomyelins	0.696844	0.227115	2.16873	0.527219	0.40756	0.125763	1.31314	0.130017	0.0541725	0.00838548	0.276014	0.000915204
sphingomyelin (d18:1/24:1, d18:2/24:0)*	Lipid	Sphingomyelins	0.464265	0.116372	1.75938	0.266096	0.448203	0.0996151	1.92236	0.285172	0.0243777	0.00244183	0.178351	0.000595943
sphingomyelin (d18:1/25:0, d19:0/24:1, d20:1/23:0, d19:1/24:0)*	Lipid	Sphingomyelins	0.817525	0.309324	2.23884	0.688087	0.382498	0.137024	1.06151	0.0632956	0.339666	0.0920379	1.24413	0.0996655
sphingomyelin (d18:2/14:0, d18:1/14:1)*	Lipid	Sphingomyelins	0.630944	0.214789	1.81589	0.395381	0.489155	0.154053	1.51022	0.21707	0.0993887	0.018649	0.449324	0.00408128
sphingomyelin (d18:2/16:0, d18:1/16:1)*	Lipid	Sphingomyelins	0.608753	0.15084	2.3855	0.479123	0.25556	0.0535888	1.15989	0.0805178	0.0530287	0.0067027	0.350029	0.00330183
sphingomyelin (d18:2/18:1)*	Lipid	Sphingomyelins	0.924242	0.351108	2.4725	0.873297	0.36683	0.12634	1.0218	0.0578364	0.14507	0.0355858	0.531422	0.00466599
sphingomyelin (d18:2/21:0, d16:2/23:0)*	Lipid	Sphingomyelins	0.958036	0.303965	3.0824	0.941839	0.48574	0.148616	1.56944	0.226683	0.0989953	0.0178093	0.4689	0.00509025
sphingomyelin (d18:2/23:0, d18:1/23:1, d17:1/24:1)*	Lipid	Sphingomyelins	0.57233	0.163484	1.98436	0.378368	0.555257	0.152786	2.02136	0.368529	0.0759661	0.0115403	0.411277	0.00424014
sphingomyelin (d18:2/23:1)*	Lipid	Sphingomyelins	0.587172	0.196926	1.74834	0.333623	0.47679	0.156134	1.46553	0.189707	0.0956159	0.0198169	0.400479	0.00180876
sphingomyelin (d18:2/24:1, d18:1/24:2)*	Lipid	Sphingomyelins	0.365617	0.0924842	1.4312	0.146745	0.871618	0.185573	4.33157	0.863627	0.0341412	0.00417629	0.230505	0.000811163
sphingomyelin (d18:2/24:2)*	Lipid	Sphingomyelins	0.617062	0.21109	1.82831	0.377662	0.749349	0.238699	2.43267	0.623316	0.136439	0.0269118	0.608349	0.0109997
stearoyl sphingomyelin (d18:1/18:0)	Lipid	Sphingomyelins	0.452115	0.116062	1.80072	0.253762	0.40608	0.0994673	1.64862	0.202076	0.062669	0.00903535	0.344521	0.00240399
tricosanoyl sphingomyelin (d18:1/23:0)*	Lipid	Sphingomyelins	1.85369	0.552659	6.64706	0.329114	0.818772	0.238373	2.99083	0.75406	0.242451	0.0516412	1.10627	0.0649078
hexadecasphingosine (d16:1)*	Lipid	Sphingosines	1.51577	0.68412	3.52605	0.320469	0.598231	0.271448	1.37711	0.211596	1.17957	0.428148	3.62758	0.761922
sphingosine	Lipid	Sphingosines	1.1066	0.588222	2.10386	0.75376	0.581948	0.277139	1.19149	0.142245	1.00192	0.406395	2.52492	0.996669
sphingosine 1-phosphate	Lipid	Sphingosines	1.41203	0.593911	3.49986	0.44245	0.51963	0.19949	1.33688	0.173666	1.00899	0.307883	3.50725	0.988348
3beta,7alpha-dihydroxy-5-cholestenoate	Lipid	Sterol	1.71112	0.874205	3.87839	0.154897	1.26033	0.639098	2.89682	0.544028	1.33534	0.587647	3.7979	0.541544
3beta-hydroxy-5-cholestenoate	Lipid	Sterol	2.00287	0.707821	5.81962	0.193395	5.51285	1.71687	19.2864	0.00507649	2.05749	0.500278	8.32065	0.309894
4-cholesten-3-one	Lipid	Sterol	0.756566	0.339673	1.85075	0.51483	0.902841	0.376018	2.51801	0.83077	0.604824	0.231561	1.83318	0.330392
7-alpha-hydroxy-3-oxo-4-cholestenoate (7-Hoca)	Lipid	Sterol	1.02584	0.350239	3.01787	0.962878	1.71814	0.517437	5.81879	0.379053	2.69102	0.617499	11.999	0.188055
beta-sitosterol	Lipid	Sterol	0.85168	0.483014	1.53089	0.58226	1.23675	0.655268	2.46141	0.524792	1.01791	0.469339	2.33883	0.964896
campesterol	Lipid	Sterol	0.804902	0.429692	1.57387	0.507868	1.22921	0.605674	2.713	0.585303	0.825223	0.368785	1.97673	0.648422
cholesterol	Lipid	Sterol	1.36721	0.339861	5.63288	0.660476	0.675286	0.152343	3.05333	0.605198	0.183685	0.0274371	1.12447	0.0705579
allantoin	Nucleotide	Purine Metabolism, (Hypo)Xanthine/Inosine containing	0.519609	0.23005	1.27433	0.127637	0.705904	0.282462	2.07663	0.485117	0.415978	0.156471	1.23535	0.0869913
hypoxanthine	Nucleotide	Purine Metabolism, (Hypo)Xanthine/Inosine containing	1.12063	0.716152	1.78786	0.622916	0.785776	0.482567	1.27884	0.328023	1.46536	0.776272	3.00436	0.260344
inosine	Nucleotide	Purine Metabolism, (Hypo)Xanthine/Inosine containing	1.15401	0.831753	1.61353	0.393426	0.82759	0.577031	1.1722	0.291119	1.54944	0.979658	2.59342	0.0730448
inosine 5'-monophosphate (IMP)	Nucleotide	Purine Metabolism, (Hypo)Xanthine/Inosine containing	1.11805	0.724019	1.72917	0.612774	0.767629	0.457059	1.25475	0.30014	1.00557	0.535248	1.86564	0.985884
N1-methylinosine	Nucleotide	Purine Metabolism, (Hypo)Xanthine/Inosine containing	1.41719	0.597422	3.29748	0.415239	0.84118	0.291084	2.32458	0.746797	1.53013	0.457163	4.5445	0.471185
urate	Nucleotide	Purine Metabolism, (Hypo)Xanthine/Inosine containing	1.4209	0.333184	6.37623	0.639671	1.33155	0.306965	6.21123	0.707426	0.781302	0.108314	5.82194	0.806466
xanthine	Nucleotide	Purine Metabolism, (Hypo)Xanthine/Inosine containing	1.23512	0.609233	2.46977	0.551421	0.507725	0.211297	1.15196	0.11574	1.96855	0.770286	5.04692	0.152963
adenine	Nucleotide	Purine Metabolism, Adenine containing	0.735872	0.379793	1.51084	0.379089	0.851041	0.407727	1.98536	0.685521	0.852373	0.355264	2.44646	0.739075
adenosine 5'-monophosphate (AMP)	Nucleotide	Purine Metabolism, Adenine containing	1.00715	0.645235	1.60448	0.975349	0.748525	0.469971	1.19551	0.219766	1.11433	0.605933	2.18496	0.73668
N1-methyladenosine	Nucleotide	Purine Metabolism, Adenine containing	2.32949	0.64959	8.53153	0.193904	3.84449	0.915757	16.3109	0.0643649	4.60661	0.762604	27.8149	0.0915189
N6-carbamoylthreonyladenosine	Nucleotide	Purine Metabolism, Adenine containing	1.56157	0.681015	3.7231	0.29652	1.02596	0.422471	2.61971	0.956273	0.977597	0.315719	3.21507	0.970081
7-methylguanine	Nucleotide	Purine Metabolism, Guanine containing	0.768406	0.175904	3.0723	0.716757	0.422557	0.0829442	1.9237	0.281189	1.11951	0.183155	6.07649	0.898404
guanosine	Nucleotide	Purine Metabolism, Guanine containing	1.25699	0.813553	1.90998	0.289192	0.897102	0.534413	1.42526	0.660234	1.81418	1.06467	3.13438	0.028022
N2,N2-dimethylguanosine	Nucleotide	Purine Metabolism, Guanine containing	1.31835	0.416345	3.4797	0.589557	0.933638	0.209459	2.98301	0.920561	1.22968	0.233204	4.11051	0.776276
2'-O-methylcytidine	Nucleotide	Pyrimidine Metabolism, Cytidine containing	1.13632	0.633929	2.18507	0.681952	1.48616	0.768371	3.25824	0.27386	2.12769	0.83273	7.91444	0.173264
cytidine	Nucleotide	Pyrimidine Metabolism, Cytidine containing	0.644053	0.335577	1.23249	0.182076	0.871705	0.433985	1.78786	0.701536	1.6063	0.641716	4.5173	0.335327
N4-acetylcytidine	Nucleotide	Pyrimidine Metabolism, Cytidine containing	1.16201	0.630459	2.2014	0.635495	1.01232	0.524137	1.99862	0.971165	1.76063	0.739906	4.67718	0.223616
dihydroorotate	Nucleotide	Pyrimidine Metabolism, Orotate containing	1.1381	0.683683	2.00118	0.633998	1.19178	0.654985	2.36328	0.588339	1.57598	0.70092	4.42667	0.324671
orotate	Nucleotide	Pyrimidine Metabolism, Orotate containing	1.22411	0.507838	2.60403	0.622677	0.408314	0.101651	1.30972	0.174166	0.676031	0.142768	2.25525	0.581124
orotidine	Nucleotide	Pyrimidine Metabolism, Orotate containing	1.20709	0.645847	2.04403	0.512221	0.545821	0.151819	1.3441	0.277213	1.13258	0.410337	2.31434	0.768409
3-aminoisobutyrate	Nucleotide	Pyrimidine Metabolism, Thymine containing	1.09699	0.434739	2.6889	0.841184	0.718941	0.254788	1.92753	0.520229	1.36741	0.395513	4.50555	0.610376
5,6-dihydrothymine	Nucleotide	Pyrimidine Metabolism, Thymine containing	4.1862	1.23094	15.1582	0.0247067	0.297955	0.080106	1.05655	0.0640656	1.24344	0.265968	5.94699	0.781441
2'-deoxyuridine	Nucleotide	Pyrimidine Metabolism, Uracil containing	1.44488	0.808778	2.71792	0.229271	0.988435	0.543156	1.8478	0.969998	1.01607	0.486029	2.26083	0.966997
2'-O-methyluridine	Nucleotide	Pyrimidine Metabolism, Uracil containing	1.25306	0.651792	2.55721	0.513585	0.595395	0.301543	1.18351	0.133371	0.516259	0.220994	1.20827	0.122067
3-ureidopropionate	Nucleotide	Pyrimidine Metabolism, Uracil containing	0.682276	0.35762	1.32305	0.248353	0.731435	0.366932	1.49394	0.377972	1.19819	0.488957	3.27877	0.705338
5,6-dihydrouracil	Nucleotide	Pyrimidine Metabolism, Uracil containing	1.06786	0.557713	2.15023	0.847417	0.768359	0.392123	1.54319	0.446808	0.63068	0.272598	1.48831	0.280016
5,6-dihydrouridine	Nucleotide	Pyrimidine Metabolism, Uracil containing	1.45846	0.444302	4.29164	0.504248	1.51193	0.401248	4.83994	0.511044	1.34891	0.26647	5.20351	0.690592
5-methyluridine (ribothymidine)	Nucleotide	Pyrimidine Metabolism, Uracil containing	0.407281	0.117938	1.34967	0.146107	1.1959	0.328257	4.53095	0.787362	0.631844	0.131172	3.30953	0.572154
beta-alanine	Nucleotide	Pyrimidine Metabolism, Uracil containing	0.673287	0.266692	1.74783	0.404236	0.379882	0.136568	1.05173	0.0593977	1.58069	0.418596	6.66593	0.518276
N-acetyl-beta-alanine	Nucleotide	Pyrimidine Metabolism, Uracil containing	0.60493	0.17972	1.96935	0.408842	0.838574	0.225052	3.0918	0.791611	0.306142	0.0570156	1.4953	0.152911
pseudouridine	Nucleotide	Pyrimidine Metabolism, Uracil containing	0.91768	0.246936	2.73414	0.887829	1.29789	0.3222	4.10827	0.686374	1.11725	0.207035	4.15096	0.884371
uracil	Nucleotide	Pyrimidine Metabolism, Uracil containing	1.11118	0.618925	2.05932	0.729543	0.930349	0.494547	1.80322	0.825746	1.03702	0.478985	2.37437	0.928473
uridine	Nucleotide	Pyrimidine Metabolism, Uracil containing	2.70956	0.80154	9.7213	0.115834	1.65325	0.426022	6.62469	0.470349	7.45253	1.31646	48.4903	0.0272662
glucuronide of C10H18O2 (7)*	Partially Characterized Molecules	Partially Characterized Molecules	0.815	0.484361	1.33351	0.425137	0.753625	0.413581	1.31835	0.334802	0.535502	0.24464	1.07143	0.093755
glucuronide of C14H22O4 (2)*	Partially Characterized Molecules	Partially Characterized Molecules	1.03186	0.584303	1.73204	0.909024	1.00165	0.520081	1.79693	0.995798	1.84727	0.936517	3.60848	0.0696765
glycine conjugate of C10H12O2*	Partially Characterized Molecules	Partially Characterized Molecules	1.5288	0.884544	2.65968	0.127647	1.23541	0.670215	2.25345	0.490346	0.986112	0.452648	2.0539	0.97064
glycine conjugate of C10H14O2 (1)*	Partially Characterized Molecules	Partially Characterized Molecules	1.05326	0.541641	2.12122	0.880949	1.73808	0.814488	3.9874	0.169851	1.61277	0.63694	4.7094	0.347318
3-hydroxyphenylacetoylglutamine	Peptide	Acetylated Peptides	1.05804	0.590502	1.86327	0.846452	1.72011	0.922098	3.23035	0.0875044	1.13484	0.514432	2.44521	0.748915
4-hydroxyphenylacetylglutamine	Peptide	Acetylated Peptides	1.02763	0.563321	1.86006	0.928533	1.08336	0.557989	2.09498	0.812582	1.20224	0.517156	2.73583	0.666739
phenylacetylcarnitine	Peptide	Acetylated Peptides	2.25667	1.06545	5.33151	0.0464901	1.25116	0.623145	2.68597	0.544563	1.81701	0.702076	5.57917	0.253676
phenylacetylglutamate	Peptide	Acetylated Peptides	1.18512	0.677677	2.10766	0.555011	1.12252	0.611024	2.1073	0.71304	0.657042	0.306017	1.40364	0.274491
phenylacetylglutamine	Peptide	Acetylated Peptides	1.47338	0.64007	3.43222	0.362458	2.12527	0.880441	5.22922	0.0957789	1.50071	0.485442	4.60627	0.481354
prolylglycine	Peptide	Dipeptide	1.13027	0.690797	1.8798	0.629066	0.824299	0.480723	1.4142	0.47872	1.09603	0.555043	2.25926	0.794857
gamma-glutamyl-2-aminobutyrate	Peptide	Gamma-glutamyl Amino Acid	0.900691	0.526418	1.56662	0.704545	1.16819	0.646857	2.20617	0.615479	0.895893	0.437295	1.88664	0.764862
gamma-glutamylalanine	Peptide	Gamma-glutamyl Amino Acid	1.27435	0.702449	2.40434	0.437318	1.96809	1.00332	4.1339	0.0594969	1.60951	0.722937	3.91791	0.265922
gamma-glutamyl-alpha-lysine	Peptide	Gamma-glutamyl Amino Acid	0.918961	0.335281	2.26981	0.862166	0.55717	0.175782	1.56302	0.294775	0.417356	0.0901146	1.56298	0.234696
gamma-glutamylcitrulline*	Peptide	Gamma-glutamyl Amino Acid	0.730115	0.408981	1.34277	0.295606	0.827988	0.438074	1.67376	0.576253	0.548056	0.26315	1.19029	0.112251
gamma-glutamyl-epsilon-lysine	Peptide	Gamma-glutamyl Amino Acid	1.07203	0.614148	1.8941	0.807154	1.46034	0.79804	2.77163	0.22852	0.988143	0.461113	2.12732	0.975208
gamma-glutamylglutamate	Peptide	Gamma-glutamyl Amino Acid	0.469451	0.183951	1.0635	0.091072	0.436435	0.16439	1.01926	0.073281	0.240465	0.0577979	0.799448	0.0337646
gamma-glutamylglutamine	Peptide	Gamma-glutamyl Amino Acid	0.846641	0.376197	2.01131	0.694581	1.09808	0.454241	2.85654	0.842023	0.734795	0.259068	2.34719	0.58193
gamma-glutamylglycine	Peptide	Gamma-glutamyl Amino Acid	0.82294	0.343188	1.78344	0.640806	0.824053	0.321842	1.86978	0.664097	0.592272	0.162783	1.70262	0.37928
gamma-glutamylhistidine	Peptide	Gamma-glutamyl Amino Acid	1.50731	0.664859	3.34413	0.317864	1.20346	0.478788	2.94414	0.689277	1.07842	0.342641	3.14577	0.893936
gamma-glutamylisoleucine*	Peptide	Gamma-glutamyl Amino Acid	0.838332	0.303312	1.94812	0.707968	0.829748	0.281486	2.06222	0.711495	0.869298	0.224434	2.50794	0.817145
gamma-glutamylleucine	Peptide	Gamma-glutamyl Amino Acid	0.963562	0.360709	2.28222	0.936987	0.709527	0.236434	1.87739	0.516723	0.68747	0.166329	2.23684	0.573757
gamma-glutamylmethionine	Peptide	Gamma-glutamyl Amino Acid	0.684647	0.315467	1.46435	0.33122	0.91809	0.402801	2.07469	0.83765	0.768181	0.276078	2.12263	0.612396
gamma-glutamylphenylalanine	Peptide	Gamma-glutamyl Amino Acid	0.968345	0.361394	2.69044	0.949931	0.541057	0.192022	1.58213	0.2487	0.503459	0.141847	1.90866	0.297445
gamma-glutamylthreonine	Peptide	Gamma-glutamyl Amino Acid	0.545687	0.179087	1.57793	0.273384	0.500189	0.15011	1.60111	0.251287	0.419616	0.0930042	1.76072	0.250547
gamma-glutamyltryptophan	Peptide	Gamma-glutamyl Amino Acid	0.690005	0.333907	1.49679	0.32768	0.744468	0.34688	1.70112	0.461867	1.68172	0.565391	6.76623	0.400378
gamma-glutamyltyrosine	Peptide	Gamma-glutamyl Amino Acid	0.895108	0.403335	2.2577	0.798668	0.83024	0.376106	2.08287	0.664024	0.402919	0.160455	1.08923	0.0558509
gamma-glutamylvaline	Peptide	Gamma-glutamyl Amino Acid	1.00011	0.392156	2.2203	0.999794	1.09635	0.413698	2.52612	0.840673	0.709154	0.174379	2.11785	0.585598
1H-indole-7-acetic acid	Xenobiotics	Bacterial/Fungal	1.11428	0.635071	2.15923	0.724869	1.24728	0.674056	2.61546	0.51641	0.779058	0.410963	1.63586	0.468386
N-methylpipecolate	Xenobiotics	Bacterial/Fungal	1.31923	0.73431	2.48963	0.369574	0.891159	0.482141	1.70196	0.717604	1.10269	0.498746	2.69557	0.817089
tartronate (hydroxymalonate)	Xenobiotics	Bacterial/Fungal	0.822371	0.433861	1.61251	0.556731	1.41957	0.655883	3.25959	0.391021	0.724601	0.296258	1.85916	0.48923
2-hydroxyhippurate (salicylurate)	Xenobiotics	Benzoate Metabolism	1.01108	0.679672	1.48777	0.95573	0.70262	0.438976	1.08282	0.122551	0.946054	0.541219	1.60453	0.839645
3-(3-hydroxyphenyl)propionate	Xenobiotics	Benzoate Metabolism	0.779751	0.478865	1.25137	0.306723	0.658068	0.381952	1.10529	0.119644	0.471557	0.222871	0.916626	0.0342696
3-(3-hydroxyphenyl)propionate sulfate	Xenobiotics	Benzoate Metabolism	0.883461	0.536028	1.42767	0.617254	0.92047	0.533407	1.55635	0.759481	0.614961	0.293659	1.19421	0.16749
3-hydroxyhippurate	Xenobiotics	Benzoate Metabolism	0.925944	0.528261	1.62733	0.787575	0.788327	0.438574	1.4123	0.421743	0.657516	0.30209	1.39883	0.278139
3-hydroxyhippurate sulfate	Xenobiotics	Benzoate Metabolism	0.846276	0.514638	1.34635	0.493189	0.869824	0.504978	1.45126	0.601571	0.512982	0.235144	1.00088	0.0660516
3-methoxycatechol sulfate (1)	Xenobiotics	Benzoate Metabolism	0.826519	0.501248	1.36498	0.453154	1.07881	0.622345	1.90446	0.788913	0.58388	0.279873	1.19031	0.141062
3-methoxycatechol sulfate (2)	Xenobiotics	Benzoate Metabolism	1.13984	0.658205	1.97279	0.637931	0.78755	0.411734	1.46737	0.457455	0.592706	0.252304	1.31426	0.208078
3-methyl catechol sulfate (1)	Xenobiotics	Benzoate Metabolism	0.923045	0.480992	1.76092	0.807802	1.04414	0.516821	2.11538	0.903672	1.16339	0.476227	2.86725	0.738784
3-methyl catechol sulfate (2)	Xenobiotics	Benzoate Metabolism	1.17196	0.674681	1.99168	0.562753	1.09483	0.585604	1.97396	0.767977	0.668013	0.280274	1.4353	0.325675
3-phenylpropionate (hydrocinnamate)	Xenobiotics	Benzoate Metabolism	0.874323	0.548192	1.4545	0.585533	1.35961	0.774892	2.61831	0.318289	1.20514	0.63997	2.5749	0.592808
4-acetylphenol sulfate	Xenobiotics	Benzoate Metabolism	0.829624	0.478572	1.42115	0.498654	0.947336	0.519666	1.71294	0.857899	0.817363	0.379363	1.72222	0.597196
4-ethylphenylsulfate	Xenobiotics	Benzoate Metabolism	1.62441	0.866056	2.98537	0.120493	2.49237	1.27285	4.87791	0.00690868	2.7988	1.22463	6.32302	0.0121839
4-hydroxyhippurate	Xenobiotics	Benzoate Metabolism	0.967212	0.452548	1.9166	0.927477	0.683101	0.280715	1.51896	0.37504	0.742807	0.247822	1.91974	0.570033
4-methylcatechol sulfate	Xenobiotics	Benzoate Metabolism	0.954727	0.482288	1.993	0.898677	1.60862	0.770275	3.56998	0.224614	3.00338	1.0645	9.25429	0.045158
4-methylguaiacol sulfate	Xenobiotics	Benzoate Metabolism	0.789009	0.44709	1.40396	0.414305	1.07683	0.603211	1.97753	0.805896	1.39881	0.61951	3.32507	0.431169
4-vinylphenol sulfate	Xenobiotics	Benzoate Metabolism	2.32937	1.24959	4.45675	0.00862261	1.12875	0.558859	2.23839	0.730493	2.01746	0.836207	4.97979	0.119325
benzoate	Xenobiotics	Benzoate Metabolism	0.733745	0.305019	1.72749	0.481551	0.901106	0.354019	2.24948	0.826407	0.337869	0.104625	1.07932	0.0653509
catechol sulfate	Xenobiotics	Benzoate Metabolism	0.748391	0.331635	1.67795	0.482322	0.880259	0.388087	2.0011	0.759162	0.944582	0.335738	2.66894	0.913647
guaiacol sulfate	Xenobiotics	Benzoate Metabolism	0.936169	0.436815	1.94892	0.862191	0.997307	0.433943	2.22778	0.994824	0.673215	0.223135	1.88861	0.464961
hippurate	Xenobiotics	Benzoate Metabolism	0.66858	0.336786	1.33268	0.249171	0.851953	0.408727	1.80127	0.670727	0.560055	0.224068	1.42703	0.216458
methyl-4-hydroxybenzoate sulfate	Xenobiotics	Benzoate Metabolism	0.916578	0.576346	1.44907	0.709174	1.08494	0.646401	1.82813	0.756705	0.906064	0.467081	1.73301	0.766029
o-cresol sulfate	Xenobiotics	Benzoate Metabolism	1.04325	0.595602	1.85252	0.883172	1.14768	0.626334	2.17875	0.663579	1.19472	0.572983	2.65483	0.645715
p-cresol sulfate	Xenobiotics	Benzoate Metabolism	1.7057	0.69197	4.65592	0.273451	2.7112	0.972928	8.54021	0.072231	2.68799	0.755314	11.3576	0.153896
propyl 4-hydroxybenzoate sulfate	Xenobiotics	Benzoate Metabolism	0.724358	0.415419	1.17723	0.219696	1.00209	0.583966	1.62509	0.993543	0.868492	0.401209	1.63856	0.687066
1,2,3-benzenetriol sulfate (2)	Xenobiotics	Chemical	0.832826	0.515007	1.33436	0.44909	0.987246	0.577686	1.67678	0.962101	1.00173	0.505411	1.95271	0.99597
2-aminophenol sulfate	Xenobiotics	Chemical	2.08399	1.04403	4.32748	0.0424857	2.41491	1.11146	5.56188	0.0315076	2.62704	0.999627	7.53342	0.059526
2-methoxyresorcinol sulfate	Xenobiotics	Chemical	0.742797	0.413267	1.23039	0.278727	0.707294	0.354966	1.25273	0.272158	0.862365	0.376782	1.68535	0.690161
2-naphthol sulfate	Xenobiotics	Chemical	1.03717	0.580397	1.87864	0.902564	1.46978	0.770821	2.91704	0.254409	1.21886	0.54902	2.84235	0.634327
3-acetylphenol sulfate	Xenobiotics	Chemical	0.806319	0.462197	1.36399	0.433151	0.810559	0.429906	1.47815	0.501912	0.504802	0.214983	1.08295	0.0930019
3-hydroxypyridine sulfate	Xenobiotics	Chemical	0.838156	0.448017	1.57041	0.578694	1.05606	0.522296	2.16644	0.879864	0.816357	0.345833	1.95095	0.643091
3-S-cysteinyl-2-methylpropanoate*	Xenobiotics	Chemical	1.13351	0.690365	1.86362	0.618406	1.61608	0.926035	2.8947	0.0961162	1.52636	0.760019	3.17339	0.240221
4-hydroxychlorothalonil	Xenobiotics	Chemical	0.475987	0.211248	1.03803	0.0616543	0.85159	0.374364	2.07155	0.712732	0.662813	0.260385	1.88098	0.411533
6-hydroxyindole sulfate	Xenobiotics	Chemical	1.54411	0.740606	3.35995	0.257408	1.94013	0.878909	4.51837	0.111285	2.30733	0.858412	6.64625	0.107433
dimethyl sulfone	Xenobiotics	Chemical	0.744859	0.428351	1.28907	0.292709	1.15894	0.648552	2.06207	0.615437	0.975677	0.455759	2.00206	0.947904
ectoine	Xenobiotics	Chemical	0.979895	0.557382	1.79286	0.945327	1.47346	0.769751	3.00159	0.262168	0.905508	0.441761	1.97772	0.793404
EDTA	Xenobiotics	Chemical	1.0736	0.206005	5.32746	0.931514	0.474088	0.0787098	2.62	0.400636	0.710689	0.086449	5.43294	0.744343
HEPES	Xenobiotics	Chemical	1.22083	0.954023	1.57017	0.113492	1.14408	0.867802	1.50383	0.332142	1.10297	0.783996	1.5428	0.563612
iminodiacetate (IDA)	Xenobiotics	Chemical	2.93669	1.31916	7.03601	0.0110384	1.25056	0.530339	3.00888	0.610487	1.02527	0.370622	2.86975	0.961363
indoleacetylcarnitine*	Xenobiotics	Chemical	1.01241	0.555304	1.88908	0.968297	0.916333	0.461354	1.8681	0.805069	1.81692	0.766723	4.72629	0.19535
O-sulfo-L-tyrosine	Xenobiotics	Chemical	0.809243	0.279964	2.14199	0.683144	1.87486	0.612475	5.31017	0.247073	1.73724	0.4648	5.65613	0.380735
perfluorooctanesulfonate (PFOS)	Xenobiotics	Chemical	0.928399	0.461645	2.07189	0.84444	0.803129	0.359057	2.05576	0.62266	0.459474	0.20093	1.12931	0.0654838
perfluorooctanoate (PFOA)*	Xenobiotics	Chemical	1.08571	0.51774	2.59546	0.840009	0.777991	0.352424	1.99407	0.563714	0.617487	0.267881	1.68759	0.284349
succinimide	Xenobiotics	Chemical	1.6309	0.686243	4.08463	0.281245	1.03806	0.403905	2.8138	0.939716	0.669369	0.226883	2.12112	0.47826
sulfate*	Xenobiotics	Chemical	1.33217	0.379025	4.46916	0.646297	3.71664	0.96617	14.2678	0.0539238	1.83332	0.329818	9.47869	0.476526
thioproline	Xenobiotics	Chemical	2.37654	0.858533	6.93203	0.10226	2.00611	0.630342	6.65828	0.248372	4.22116	1.04268	18.5176	0.0490363
2-acetamidophenol sulfate	Xenobiotics	Drug - Analgesics, Anesthetics	1.48007	0.879457	2.51601	0.140787	1.406	0.781288	2.53987	0.253278	1.0274	0.482266	2.13716	0.942487
4-acetaminophen sulfate	Xenobiotics	Drug - Analgesics, Anesthetics	0.949025	0.646944	1.33292	0.773974	1.16444	0.781435	1.67347	0.425981	1.00934	0.611131	1.55616	0.968218
ibuprofen	Xenobiotics	Drug - Analgesics, Anesthetics	0.695128	0.395382	1.08991	0.152773	0.952551	0.576145	1.44316	0.832135	0.307852	0.0631109	0.823587	0.0613298
salicyluric glucuronide*	Xenobiotics	Drug - Analgesics, Anesthetics	1.02453	0.705167	1.48711	0.89793	0.774921	0.502738	1.17029	0.232569	0.972498	0.58341	1.61549	0.913232
4-hydroxycoumarin	Xenobiotics	Drug - Cardiovascular	0.881919	0.51145	1.55483	0.655538	1.25265	0.680403	2.4163	0.483278	1.17394	0.560888	2.63617	0.681794
metoprolol acid metabolite*	Xenobiotics	Drug - Cardiovascular	1.44821	1.04294	2.00539	0.0251653	1.33805	0.921839	1.91751	0.115315	1.48588	0.964466	2.27617	0.0664325
hydroquinone sulfate	Xenobiotics	Drug - Topical Agents	1.61634	0.920306	2.94056	0.102812	1.38998	0.746308	2.66936	0.308304	0.849569	0.395731	1.8648	0.676798
salicylate	Xenobiotics	Drug - Topical Agents	1.06638	0.702265	1.58633	0.755325	0.702009	0.415761	1.11766	0.157023	0.982716	0.545349	1.68215	0.950963
1,6-anhydroglucose	Xenobiotics	Food Component/Plant	0.894936	0.532055	1.52594	0.677775	0.780737	0.448295	1.36618	0.380857	0.945464	0.46369	2.00755	0.879411
2,3-dihydroxyisovalerate	Xenobiotics	Food Component/Plant	1.33191	0.80814	2.1764	0.253444	1.8544	1.07019	3.24342	0.0276905	2.67943	1.31864	5.63644	0.00697934
2,5-dimethylphenol sulfate	Xenobiotics	Food Component/Plant	1.50509	0.932361	2.37517	0.0827362	2.15217	1.29169	3.57769	0.00277424	2.07204	1.12791	3.7957	0.0164486
2-isopropylmalate	Xenobiotics	Food Component/Plant	0.84617	0.503375	1.38395	0.515467	1.17596	0.675875	2.02967	0.561317	1.06468	0.522828	2.1129	0.859697
2-keto-3-deoxy-gluconate	Xenobiotics	Food Component/Plant	0.890242	0.394104	2.05422	0.782631	0.54541	0.233884	1.31359	0.164615	0.744007	0.257049	2.21322	0.588133
2-piperidinone	Xenobiotics	Food Component/Plant	1.25874	0.758624	2.14799	0.384753	0.673338	0.391631	1.16983	0.153558	1.41682	0.683817	3.15708	0.370599
3,4-methyleneheptanoate	Xenobiotics	Food Component/Plant	0.83603	0.428843	1.68873	0.606005	1.24037	0.588605	2.7864	0.584541	0.906998	0.36622	2.45155	0.838553
3-hydroxystachydrine*	Xenobiotics	Food Component/Plant	1.1775	0.728648	1.9839	0.519728	0.933361	0.552583	1.62458	0.800617	0.533274	0.281182	1.00528	0.0499278
4-allylphenol sulfate	Xenobiotics	Food Component/Plant	0.654007	0.34678	1.2268	0.185423	1.15474	0.575909	2.37344	0.688905	1.3867	0.584767	3.46581	0.467842
4-vinylguaiacol sulfate	Xenobiotics	Food Component/Plant	0.953874	0.565352	1.57361	0.855546	0.952568	0.525287	1.6804	0.868806	0.731298	0.343503	1.46953	0.392833
alliin	Xenobiotics	Food Component/Plant	1.01514	0.614202	1.61911	0.951089	1.24259	0.732171	2.05578	0.404518	0.766654	0.34087	1.51489	0.476111
betonicine	Xenobiotics	Food Component/Plant	0.756405	0.412659	1.28767	0.331596	0.654884	0.321349	1.19199	0.199328	1.13563	0.553245	2.1284	0.706672
cinnamoylglycine	Xenobiotics	Food Component/Plant	0.938221	0.581831	1.59531	0.802006	1.94797	1.01692	4.24095	0.0659241	1.20838	0.615502	2.7275	0.61298
dihydrocaffeate sulfate (2)	Xenobiotics	Food Component/Plant	0.798226	0.438645	1.35621	0.428963	0.883338	0.463315	1.56936	0.686459	0.461406	0.161493	1.03127	0.094424
dihydroferulic acid	Xenobiotics	Food Component/Plant	0.829871	0.484482	1.37178	0.478942	0.769487	0.42615	1.3274	0.360974	0.454428	0.182379	0.951237	0.0556857
ergothioneine	Xenobiotics	Food Component/Plant	0.861057	0.413528	1.77897	0.686593	0.921659	0.421869	1.98763	0.835687	0.604348	0.219324	1.60503	0.317986
erythritol	Xenobiotics	Food Component/Plant	1.4049	0.505743	3.54936	0.481653	2.41847	0.869229	6.39776	0.0730559	2.29611	0.623544	7.18767	0.163962
eugenol sulfate	Xenobiotics	Food Component/Plant	0.739681	0.462232	1.17658	0.202928	0.64754	0.387739	1.06829	0.0905052	0.495323	0.253385	0.922847	0.031003
gluconate	Xenobiotics	Food Component/Plant	1.49494	0.596603	4.22021	0.427215	1.21883	0.522469	3.30049	0.672244	1.02417	0.392437	3.55465	0.966666
glucuronide of piperine metabolite C17H21NO3 (3)*	Xenobiotics	Food Component/Plant	1.6945	0.956118	3.11544	0.0779377	1.76046	0.934283	3.47857	0.0891217	1.38473	0.643695	3.14138	0.414732
glucuronide of piperine metabolite C17H21NO3 (4)*	Xenobiotics	Food Component/Plant	1.75646	0.980127	3.35243	0.0709142	1.44672	0.780901	2.86511	0.261738	1.09771	0.533254	2.45584	0.808453
glucuronide of piperine metabolite C17H21NO3 (5)*	Xenobiotics	Food Component/Plant	1.45629	0.871501	2.50413	0.159762	1.54422	0.879605	2.81757	0.14019	1.41317	0.703126	3.01466	0.344956
homostachydrine*	Xenobiotics	Food Component/Plant	0.650075	0.266239	1.55239	0.335432	0.470621	0.182553	1.16862	0.109285	1.08169	0.341275	3.44434	0.893201
indolin-2-one	Xenobiotics	Food Component/Plant	1.22445	0.719822	2.17747	0.46896	1.70987	0.933541	3.40094	0.0997918	3.68455	1.41367	13.2493	0.0196872
methyl glucopyranoside (alpha + beta)	Xenobiotics	Food Component/Plant	1.16492	0.669173	2.10094	0.599161	2.01858	1.02697	4.17624	0.0494903	1.31695	0.621232	2.99589	0.491238
methyl indole-3-acetate	Xenobiotics	Food Component/Plant	0.92607	0.485317	1.75332	0.814616	1.22592	0.605898	2.46462	0.570007	1.227	0.512615	2.9106	0.647208
N-(2-furoyl)glycine	Xenobiotics	Food Component/Plant	0.960858	0.521683	1.7219	0.895301	1.20622	0.635639	2.27221	0.562584	0.921364	0.405207	2.03084	0.841302
N-acetylalliin	Xenobiotics	Food Component/Plant	0.815978	0.506205	1.28211	0.388079	0.993172	0.597063	1.62594	0.978456	0.770484	0.394323	1.43818	0.424916
piperine	Xenobiotics	Food Component/Plant	0.98685	0.581447	1.73168	0.962003	1.2701	0.688429	2.4441	0.458838	0.946757	0.464464	2.07961	0.885465
pyrraline	Xenobiotics	Food Component/Plant	1.08649	0.574645	2.0822	0.799351	1.70512	0.851695	3.53941	0.139328	1.13629	0.476816	2.80831	0.775272
quinate	Xenobiotics	Food Component/Plant	0.875593	0.487379	1.65272	0.667373	0.84485	0.44509	1.71754	0.621167	0.553389	0.269131	1.17895	0.109401
saccharin	Xenobiotics	Food Component/Plant	0.780869	0.498382	1.1854	0.259435	0.529146	0.294894	0.879861	0.0211874	0.550921	0.26987	1.00102	0.070049
S-allylcysteine	Xenobiotics	Food Component/Plant	0.844839	0.556189	1.28697	0.427497	1.05751	0.667426	1.71479	0.814696	0.817095	0.45947	1.46798	0.489343
stachydrine	Xenobiotics	Food Component/Plant	1.05236	0.620538	1.87753	0.855444	0.720094	0.408197	1.31019	0.265294	0.432102	0.211732	0.874351	0.0184673
sulfate of piperine metabolite C16H19NO3 (2)*	Xenobiotics	Food Component/Plant	1.06603	0.636687	1.89586	0.816723	1.43021	0.77985	2.89734	0.281101	0.835013	0.437915	1.72667	0.600078
sulfate of piperine metabolite C16H19NO3 (3)*	Xenobiotics	Food Component/Plant	0.970594	0.589203	1.66724	0.909697	1.17266	0.666144	2.22365	0.6008	0.782413	0.416673	1.56692	0.461077
sulfate of piperine metabolite C18H21NO3 (1)*	Xenobiotics	Food Component/Plant	1.02448	0.612041	1.70233	0.925661	1.05266	0.598455	1.83483	0.856347	0.527104	0.224808	1.10296	0.107593
sulfate of piperine metabolite C18H21NO3 (3)*	Xenobiotics	Food Component/Plant	0.889916	0.523549	1.51834	0.665704	1.11973	0.62765	2.02878	0.703544	0.847062	0.409683	1.75169	0.649989
tartarate	Xenobiotics	Food Component/Plant	1.18188	0.664398	2.15265	0.576179	0.954836	0.498012	1.89389	0.892283	1.01496	0.461314	2.34769	0.971684
thymol sulfate	Xenobiotics	Food Component/Plant	0.749857	0.472157	1.18137	0.215399	0.789816	0.472321	1.31905	0.364778	0.713936	0.373816	1.35293	0.300778
umbelliferone sulfate	Xenobiotics	Food Component/Plant	0.982536	0.622049	1.5663	0.93995	0.661933	0.393856	1.09237	0.10979	0.511365	0.262164	0.94345	0.0373388
1,3,7-trimethylurate	Xenobiotics	Xanthine Metabolism	0.948748	0.574882	1.60344	0.839478	0.723824	0.42703	1.23686	0.229642	0.852686	0.427011	1.7854	0.658074
1,3-dimethylurate	Xenobiotics	Xanthine Metabolism	0.988102	0.588229	1.7381	0.965261	0.833828	0.489659	1.47609	0.515281	0.81721	0.424286	1.69954	0.563654
1,7-dimethylurate	Xenobiotics	Xanthine Metabolism	1.16461	0.64381	2.27261	0.634005	0.88223	0.499042	1.67266	0.681519	1.069	0.503368	2.65313	0.873545
1-methylurate	Xenobiotics	Xanthine Metabolism	0.990905	0.575415	1.72406	0.973777	0.828983	0.456793	1.50221	0.533159	0.890017	0.435239	1.85711	0.749564
1-methylxanthine	Xenobiotics	Xanthine Metabolism	0.958602	0.595241	1.62179	0.867544	0.882012	0.537036	1.52896	0.63433	0.695191	0.385635	1.32067	0.239604
3,7-dimethylurate	Xenobiotics	Xanthine Metabolism	0.764752	0.436964	1.34937	0.34796	0.473291	0.25592	0.861431	0.0149114	1.12696	0.511768	2.64446	0.773013
3-methylxanthine	Xenobiotics	Xanthine Metabolism	1.26822	0.722792	2.37736	0.431639	0.918158	0.519362	1.73995	0.779902	1.73283	0.762235	4.65284	0.231604
5-acetylamino-6-amino-3-methyluracil	Xenobiotics	Xanthine Metabolism	0.935063	0.553719	1.69301	0.812276	0.861823	0.512405	1.55713	0.595306	0.899243	0.472132	1.94802	0.765682
5-acetylamino-6-formylamino-3-methyluracil	Xenobiotics	Xanthine Metabolism	0.935306	0.560537	1.6046	0.801739	0.79023	0.458807	1.37951	0.398164	0.98068	0.491848	2.05617	0.956899
7-methylurate	Xenobiotics	Xanthine Metabolism	0.889079	0.490027	1.59729	0.694147	0.780256	0.392771	1.52123	0.468084	0.975062	0.428499	2.26611	0.951825
7-methylxanthine	Xenobiotics	Xanthine Metabolism	1.02067	0.625482	1.76356	0.937569	0.541152	0.335473	0.877213	0.0113855	0.758117	0.409836	1.50323	0.393476
caffeic acid sulfate	Xenobiotics	Xanthine Metabolism	0.717365	0.416275	1.1834	0.209286	0.770488	0.424576	1.34615	0.371786	1.00669	0.502048	1.95081	0.984434
caffeine	Xenobiotics	Xanthine Metabolism	0.94927	0.563916	1.66486	0.849677	0.793483	0.469862	1.39324	0.399332	1.38635	0.653477	3.31506	0.430026
paraxanthine	Xenobiotics	Xanthine Metabolism	0.851139	0.515414	1.45524	0.539612	0.727511	0.43337	1.25484	0.236479	0.901596	0.459819	1.93944	0.774335
theobromine	Xenobiotics	Xanthine Metabolism	0.772464	0.438963	1.38165	0.376158	0.705718	0.381879	1.31668	0.265713	1.47661	0.663994	3.49577	0.356414
theophylline	Xenobiotics	Xanthine Metabolism	0.968789	0.574911	1.72656	0.909638	0.796813	0.481264	1.39201	0.39628	1.12592	0.563263	2.57649	0.759279
